# Supplementary material for: Associations of coffee, alcohol, medication and supplement use with the metabolome and lipidome: an observational study of premenopausal women
Source: Metabolomics. 2026 May 24;22(3):85. doi: 10.1007/s11306-026-02467-9 (PMC13199196; doi:10.1007/s11306-026-02467-9)
Supplement: Supplementary file 2 — Supplementary file1 (DOCX 4156 KB) [file 11306_2026_2467_MOESM2_ESM.xlsx]

## Sheet: Meta Data
MASTER_ID	age	race	education	bmi	alcohol_intake	frequency_of_alcohol_intake	frequency_of_coffee_intake	frequency_of_calcium_use	frequency_of_vitamin_d_use	frequency_of_multivitamin_use	frequency_of_aspirin_use	frequency_of_acetaminophen_use	frequency_of_cholesterol_medication_use	frequency_of_ibuprofen_use
A1	51	White (non-Hispanic)	High school and below	36.7	Never	Never	Never or <1 serving/week	Never use	Never use	Everyday	Never use	Never use	4+ days/week	2–3 days/week
A2	43	White (non-Hispanic)	College graduate	21.4	Ever	3–5 drinks/week		Never use	Never use	4–6 days/week	Never use	1 day/week	Never use	Never use
A3	53	White (non-Hispanic)	High school and below	32.1	Never	Never		Never use	Never use	Never	Never use	1 day/week	Never use	1 day/week
A4	34	White (non-Hispanic)	Postgraduate	33.4	Ever	1-2 drinks/week	7+ servings/week	Never use	Never use	Never	Never use	Never use	Never use	1 day/week
A5	44	Others	Postgraduate	23			Never or <1 serving/week	Never use	Never use	Never	Never use	Never use	Never use	Never use
A6	50	Black (non-Hispanic)	High school and below	29.4	Never	Never	1 serving/week	Everyday	Everyday	Everyday	Never use	Never use	Never use	Never use
A7	46	White (non-Hispanic)	Postgraduate	25.3	Ever	1-2 drinks/week	7+ servings/week	Everyday	Never use	Everyday	Never use	1 day/week		2–3 days/week
A8	53	White (non-Hispanic)	Post high school	29.8	Never	Never
A9	32	White (non-Hispanic)	Postgraduate	24.4	Ever	1-2 drinks/week		Never use	Never use	Never	Never use	Never use	Never use	1 day/week
A10	42	White (non-Hispanic)	Postgraduate	24.4	Ever	3–5 drinks/week		Never use	Never use	Everyday	Never use	Never use	Never use	1 day/week
A11	49	White (non-Hispanic)	Postgraduate	18.3	Ever	>=1 drink/week	Never or <1 serving/week	Never use	Never use	Everyday	Never use	Never use	Never use	1 day/week
A12	44	White (non-Hispanic)	Post high school	28.9	Ever	>=1 drink/week		Never use	Never use	Never	Never use	2–3 days/week	Never use	4+ days/week
A13	50	White (non-Hispanic)	Postgraduate	28.9	Ever	3–5 drinks/week	Never or <1 serving/week	Never use	Never use	Everyday	Never use	Never use		1 day/week
A15	46	White (non-Hispanic)	High school and below	22.4	Ever	1-2 drinks/week	7+ servings/week	4–6 days/week	4–6 days/week	4–6 days/week	Never use	1 day/week		1 day/week
A16	50	Others	Postgraduate	20.6	Never	Never	7+ servings/week	Never use	Never use	4–6 days/week	Never use	1 day/week	Never use	1 day/week
A17	41	Black (non-Hispanic)	College graduate	33.4	Ever	>=1 drink/week	7+ servings/week	Never use	<=3 days/week	Never		Never use	1-3 day/week
A18	51	White (non-Hispanic)	College graduate	24.4	Ever	>=1 drink/week	7+ servings/week	Never use	Never use	Everyday	Never use	4+ days/week	Never use	4+ days/week
A19	50	White (non-Hispanic)	Post high school	31.4	Ever	1-2 drinks/week		Never use	<=3 days/week	4–6 days/week	Never use	1 day/week	Never use	1 day/week
A20	54	White (non-Hispanic)	College graduate	36.4	Never	Never	Never or <1 serving/week	Everyday	Everyday	Never	Never use	Never use	Never use	Never use
A21	53	Black (non-Hispanic)	High school and below	35.6	Ever	1-2 drinks/week	Never or <1 serving/week	Never use	Everyday	Never	1 day/week	Never use	1-3 day/week	Never use
A22	53	White (non-Hispanic)	Postgraduate	22.3	Ever	1-2 drinks/week	2–6 servings/week	Everyday	Everyday	Everyday	Never use	Never use	Never use	4+ days/week
A23	51	Black (non-Hispanic)	Post high school	22.1	Never	Never	Never or <1 serving/week	Never use	Never use	Never	Never use	Never use	Never use	2–3 days/week
A24	49	White (non-Hispanic)	Postgraduate	23.6	Ever	3–5 drinks/week		Never use	4–6 days/week	Never	Never use	Never use	Never use	Never use
A25	54	White (non-Hispanic)	Post high school	33.6	Ever	3–5 drinks/week		Everyday	Everyday	Everyday		2–3 days/week
A26	49	White (non-Hispanic)	Postgraduate	27.5	Ever	3–5 drinks/week		<=3 days/week	<=3 days/week	Everyday		1 day/week	Never use	1 day/week
A27	53	White (non-Hispanic)	College graduate	25	Ever	1-2 drinks/week	Never or <1 serving/week	Never use	Never use	Everyday	Never use	Never use	Never use	Never use
A28	40	White (non-Hispanic)	College graduate	28.7	Ever	3–5 drinks/week		Never use	<=3 days/week	1–3 days/week	Never use	Never use	Never use	1 day/week
A29	54	Black (non-Hispanic)	Postgraduate	32.9	Ever	1-2 drinks/week	Never or <1 serving/week	<=3 days/week	Never use	Everyday	Never use	Never use	Never use	Never use
A30	49	Black (non-Hispanic)	High school and below	52.6	Never	Never	Never or <1 serving/week	Never use	Never use	Never	4+ days/week	4+ days/week		Never use
A31	47	Black (non-Hispanic)	College graduate	45.3	Never	Never		Never use	Everyday	Never	Never use	Never use	1-3 day/week	Never use
A32	55	White (non-Hispanic)	Postgraduate	24.2	Never	Never	Never or <1 serving/week	Never use	Never use	Never	Never use	Never use	Never use	Never use
A33	45	Black (non-Hispanic)	Post high school	25.1	Ever	>=1 drink/week	Never or <1 serving/week	Never use	Never use	Never	Never use	Never use	Never use	4+ days/week
A34	41	White (non-Hispanic)	College graduate	22	Ever	>=1 drink/week	Never or <1 serving/week	<=3 days/week	<=3 days/week	1–3 days/week	Never use	1 day/week	Never use	2–3 days/week
A35	49	White (non-Hispanic)	Postgraduate	25.6	Ever	1-2 drinks/week		Never use	Never use	1–3 days/week	Never use	Never use	Never use
A36	54	White (non-Hispanic)	College graduate	21.6	Ever	3–5 drinks/week	2–6 servings/week	Everyday	Everyday	Everyday	Never use	Never use	Never use	Never use
A37	46	White (non-Hispanic)	Post high school	31	Ever	>=1 drink/week	2–6 servings/week	Never use	Never use	Never	Never use	Never use	Never use	Never use
A38	48	Black (non-Hispanic)	College graduate	50.4	Never	Never	Never or <1 serving/week	Never use	Never use	Never	Never use	Never use	Never use	1 day/week
A39	48	White (non-Hispanic)	College graduate	23.9	Never	Never	Never or <1 serving/week	<=3 days/week	<=3 days/week	4–6 days/week	Never use	4+ days/week	Never use	2–3 days/week
A40	49	White (non-Hispanic)	High school and below	20.3	Ever	>=1 drink/week	2–6 servings/week	4–6 days/week	4–6 days/week	4–6 days/week	Never use	Never use	Never use	1 day/week
A41	44	Others	Postgraduate	24.6	Ever	3–5 drinks/week		Never use	Never use	Never	Never use	Never use	Never use	1 day/week
A42	49	White (non-Hispanic)	College graduate	33.1	Ever	>=1 drink/week	7+ servings/week	<=3 days/week	<=3 days/week	1–3 days/week	Never use	Never use	1-3 day/week	4+ days/week
A43	54	White (non-Hispanic)	Postgraduate	24.1	Ever	3–5 drinks/week		<=3 days/week	Never use	4–6 days/week	Never use	Never use	Never use	2–3 days/week
A44	55	White (non-Hispanic)	College graduate	26.4	Ever	1-2 drinks/week		Everyday	Everyday	Everyday	Never use	2–3 days/week	Never use	2–3 days/week
A45	41	White (non-Hispanic)	Postgraduate	21.6	Ever	1-2 drinks/week		Everyday	Everyday	Never	Never use	Never use	Never use	Never use
A46	44	Black (non-Hispanic)	Postgraduate	32.8	Never	Never		Never use	Never use	Never	Never use	Never use	Never use	2–3 days/week
A47	48	White (non-Hispanic)	College graduate	25.1	Ever	1-2 drinks/week	Never or <1 serving/week	Never use	Never use	4–6 days/week	Never use	Never use	Never use	1 day/week
A48	38	White (non-Hispanic)	Postgraduate	24.7	Ever	1-2 drinks/week	Never or <1 serving/week	Never use	Never use	Never	Never use	2–3 days/week	Never use	Never use
A49	49	Black (non-Hispanic)	Post high school	40.2	Never	Never	7+ servings/week	Never use	<=3 days/week	1–3 days/week	Never use	4+ days/week	Never use	Never use
A50	43	White (non-Hispanic)	Postgraduate	23	Ever	3–5 drinks/week		Never use	Never use	Never	Never use	4+ days/week	Never use	4+ days/week
A51	50	White (non-Hispanic)	College graduate	36.2	Ever	3–5 drinks/week		Never use	4–6 days/week	Never	Never use	Never use	Never use	Never use
A52	47	White (non-Hispanic)	College graduate	36.6	Never	Never	Never or <1 serving/week	Never use	Never use	4–6 days/week	Never use	Never use	Never use	2–3 days/week
A53	45	White (non-Hispanic)	Postgraduate	26.4	Never	Never	Never or <1 serving/week	Never use		Everyday	Never use	1 day/week	Never use	Never use
A54	42	Black (non-Hispanic)	College graduate	39.3	Never	Never	Never or <1 serving/week	<=3 days/week	Everyday	4–6 days/week	1 day/week	1 day/week		1 day/week
A55	45	White (non-Hispanic)	Postgraduate	22	Never	Never	Never or <1 serving/week	Never use	Never use	Never	Never use	Never use	Never use	Never use
A56	36	White (non-Hispanic)	Postgraduate	17.9	Ever	3–5 drinks/week		Never use	Everyday	Everyday	Never use	Never use	Never use	2–3 days/week
A57	48	White (non-Hispanic)	Post high school	34.1	Never	Never	7+ servings/week	Never use	Everyday	Never	4+ days/week		Never use	1 day/week
A58	43	Black (non-Hispanic)	College graduate	39	Ever	>=1 drink/week	Never or <1 serving/week	Never use	Everyday	Never	4+ days/week	4+ days/week	Never use	Never use
A59	45	Black (non-Hispanic)	High school and below	36.8	Never	Never	Never or <1 serving/week	Never use	<=3 days/week	Never	Never use	2–3 days/week		2–3 days/week
A60	52	Black (non-Hispanic)	High school and below	29.7	Never	Never	Never or <1 serving/week	<=3 days/week	<=3 days/week	1–3 days/week	1 day/week	Never use	Never use	2–3 days/week
A61	45	White (non-Hispanic)	Postgraduate	41	Ever	>=1 drink/week	2–6 servings/week	Never use	Everyday	Everyday			Never use	1 day/week
A62	49	Black (non-Hispanic)	Post high school	26.8	Ever	1-2 drinks/week	2–6 servings/week	Never use	Never use	1–3 days/week	Never use	Never use	Never use	Never use
A63	42	Others	Post high school	30.7	Never	Never	1 serving/week			1–3 days/week
A64	46	Black (non-Hispanic)	College graduate	32.7	Never	Never	7+ servings/week	Everyday	Never use	Everyday	Never use	1 day/week	Never use	Never use
A65	52	Black (non-Hispanic)	College graduate	24.4	Never	Never	2–6 servings/week		Everyday	1–3 days/week	Never use	4+ days/week		4+ days/week
A66	50	White (non-Hispanic)	College graduate	48.4	Never	Never	Never or <1 serving/week	Never use	Never use	Never	1 day/week	1 day/week	Never use	4+ days/week
A67	42	Black (non-Hispanic)	Post high school	38.9	Never	Never	Never or <1 serving/week	Never use	<=3 days/week	Never	Never use	Never use	Never use	2–3 days/week
A68	53	Black (non-Hispanic)	Post high school	22.7	Never	Never	Never or <1 serving/week	<=3 days/week	<=3 days/week	Never	Never use	Never use	Never use	Never use
A69	44	White (non-Hispanic)	College graduate	23.4	Ever	>=1 drink/week		<=3 days/week	4–6 days/week	4–6 days/week	Never use	1 day/week	Never use	4+ days/week
A70	48	White (non-Hispanic)	Postgraduate	34.6	Ever	>=1 drink/week	2–6 servings/week	Never use	Everyday	Everyday	Never use	Never use	Never use	1 day/week
A71	50	White (non-Hispanic)	Post high school	24.1	Ever	1-2 drinks/week	Never or <1 serving/week	Never use	Everyday	Everyday	Never use	Never use	Never use	1 day/week
A72	49	Black (non-Hispanic)	Post high school	48.3	Never	Never	2–6 servings/week	4–6 days/week	4–6 days/week			4+ days/week		2–3 days/week
A73	47	Others	College graduate	21.6	Ever	>=1 drink/week	Never or <1 serving/week	4–6 days/week	4–6 days/week	4–6 days/week	Never use	Never use	Never use	1 day/week
A74	47	White (non-Hispanic)	Postgraduate	22	Ever	1-2 drinks/week	Never or <1 serving/week	Never use	Never use	Never	1 day/week	1 day/week	Never use	1 day/week
A75	44	Black (non-Hispanic)	High school and below	31.3	Never	Never	Never or <1 serving/week	Never use	Never use	Everyday	Never use	Never use		Never use
A76	51	Black (non-Hispanic)	College graduate	31.6	Never	Never	7+ servings/week			4–6 days/week		2–3 days/week		2–3 days/week
A77	45	White (non-Hispanic)	Post high school	23.9	Ever	>=1 drink/week		Never use	Never use	4–6 days/week	Never use	Never use	Never use	4+ days/week
A78	42	White (non-Hispanic)	College graduate	28.5	Ever	1-2 drinks/week	7+ servings/week	Never use	<=3 days/week	Never	1 day/week	1 day/week	1-3 day/week	1 day/week
A79	50	Black (non-Hispanic)	Post high school	30.4	Never	Never	Never or <1 serving/week	Never use	<=3 days/week	Never	Never use	1 day/week	Never use	Never use
A80	49	Black (non-Hispanic)	Post high school	25.6	Never	Never	Never or <1 serving/week	Never use	Never use	Never	Never use	Never use	Never use	Never use
A81	43	Black (non-Hispanic)	Post high school	34.7	Ever	1-2 drinks/week	2–6 servings/week	Never use	Never use	1–3 days/week	Never use	Never use	Never use	4+ days/week
A82	46	White (non-Hispanic)	College graduate	42.8	Ever	>=1 drink/week	Never or <1 serving/week	Everyday	Everyday	Everyday	Never use	Never use		Never use
A83	54	White (non-Hispanic)	Postgraduate	26.5	Never	Never		Never use	Never use	Everyday	Never use	Never use		4+ days/week
A84	50	White (non-Hispanic)	College graduate	24.6	Never	Never		4–6 days/week	Never use	4–6 days/week	Never use	Never use	Never use	2–3 days/week
A85	44	White (non-Hispanic)	Postgraduate	30.9	Ever	1-2 drinks/week	7+ servings/week	<=3 days/week	<=3 days/week	1–3 days/week	Never use	Never use	Never use	1 day/week
A86	45	Black (non-Hispanic)	Post high school	38.3	Never	Never	Never or <1 serving/week	Never use	Never use	Never	Never use	Never use	Never use	4+ days/week
A87	49	White (non-Hispanic)	Postgraduate	24	Ever	>=1 drink/week	7+ servings/week	Everyday	Everyday	Everyday	Never use	Never use	Never use	1 day/week
A88	50	White (non-Hispanic)	College graduate	36.6	Never	Never		Never use	Everyday	Everyday	Never use	Never use		2–3 days/week
A89	46	White (non-Hispanic)	High school and below	32.4	Never	Never		Never use	Never use	Never	Never use	Never use	Never use	4+ days/week
A90	43	White (non-Hispanic)	College graduate	22.1	Never	Never	Never or <1 serving/week	Never use	Never use	Never	4+ days/week	Never use		4+ days/week
A91	44	Black (non-Hispanic)	College graduate	43.1	Never	Never	Never or <1 serving/week	Everyday	Everyday	Never	Never use	Never use	Never use	2–3 days/week
A92	46	White (non-Hispanic)	College graduate	24.8	Ever	1-2 drinks/week		Never use	Never use	Never	Never use	Never use	Never use	4+ days/week
A93	48	White (non-Hispanic)	College graduate	19.3	Never	Never	Never or <1 serving/week	Everyday	Everyday	1–3 days/week	4+ days/week	4+ days/week	Never use	4+ days/week
A94	45	White (non-Hispanic)	Postgraduate	26.8	Ever	>=1 drink/week
A95	51	White (non-Hispanic)	Postgraduate	29.1	Ever	3–5 drinks/week	7+ servings/week	Never use	Everyday	Never	Never use	Never use	Never use	Never use
A96	49	Black (non-Hispanic)	High school and below	38.3	Never	Never	Never or <1 serving/week	Never use	<=3 days/week	Never	Never use	Never use	Never use	Never use
A97	48	White (non-Hispanic)	Postgraduate	34	Ever	>=1 drink/week		Never use	Never use	Never	Never use	Never use	Never use	Never use
A98	45	White (non-Hispanic)	Postgraduate	25	Ever	3–5 drinks/week	7+ servings/week	<=3 days/week	<=3 days/week	Never	Never use	Never use	Never use	1 day/week
A99	44	Black (non-Hispanic)	Post high school	24.1	Never	Never	1 serving/week	Never use	Never use	Never	Never use	Never use	Never use	Never use
A100	43	Black (non-Hispanic)	College graduate	39.4	Never	Never	1 serving/week	Everyday	Everyday	Never	Never use	4+ days/week	1-3 day/week	4+ days/week
A101	47	Black (non-Hispanic)	Postgraduate	27.5	Never	Never	Never or <1 serving/week	<=3 days/week	<=3 days/week	Everyday	4+ days/week	4+ days/week	Never use	2–3 days/week
A102	43	Black (non-Hispanic)	College graduate	45.6	Ever	1-2 drinks/week		Never use	Never use	4–6 days/week	Never use	1 day/week	Never use	1 day/week
A103	42	White (non-Hispanic)	College graduate	27.3	Ever	6+ drinks/week		Everyday	Everyday	Everyday	Never use	Never use	Never use	1 day/week
A104	43	Others	College graduate	41.9	Never	Never	Never or <1 serving/week	Never use	Everyday	Never	Never use	1 day/week	Never use	2–3 days/week
A105	46	Black (non-Hispanic)	Post high school	28.4	Never	Never	Never or <1 serving/week	<=3 days/week	<=3 days/week	Never	Never use	2–3 days/week	Never use	4+ days/week
A106	44	White (non-Hispanic)	College graduate	27.1	Ever	3–5 drinks/week		Never use	Never use	Never	Never use	1 day/week	Never use	2–3 days/week
A107	46	White (non-Hispanic)	Postgraduate	29.8	Ever	>=1 drink/week	7+ servings/week	Never use	Never use	Never	Never use	1 day/week	Never use	Never use
A108	49	White (non-Hispanic)	College graduate	25.6	Ever	3–5 drinks/week	7+ servings/week	4–6 days/week	4–6 days/week	4–6 days/week	Never use	Never use	Never use	Never use
A109	50	White (non-Hispanic)	College graduate	22.2	Never	Never		Never use	Everyday	Never	Never use	Never use	Never use	4+ days/week
A110	54	White (non-Hispanic)	College graduate	36.1	Never	Never	Never or <1 serving/week	Never use	<=3 days/week	Everyday	Never use	4+ days/week	Never use	Never use
A111	52	White (non-Hispanic)	High school and below	32.7	Never	Never								2–3 days/week
A112	36	White (non-Hispanic)	High school and below	30.5	Ever	6+ drinks/week	2–6 servings/week	Everyday	Everyday	Everyday	Never use	Never use	Never use	Never use
A113	41	Black (non-Hispanic)	High school and below	24.7	Never	Never	Never or <1 serving/week	Never use	Never use	1–3 days/week	Never use	1 day/week	Never use	1 day/week
A114	42	White (non-Hispanic)	College graduate	42.5	Ever	1-2 drinks/week				Everyday	Never use	Never use	Never use	1 day/week
A115	41	White (non-Hispanic)	Postgraduate	43.9	Ever	1-2 drinks/week	2–6 servings/week	Never use	Never use	Never	Never use	Never use	Never use	1 day/week
A116	49	White (non-Hispanic)	College graduate	26.2	Ever	3–5 drinks/week		Never use	<=3 days/week	1–3 days/week	Never use	Never use	Never use	Never use
A117	52	White (non-Hispanic)	Post high school	43.8	Ever	>=1 drink/week	7+ servings/week	Never use	Everyday	Everyday	Never use	4+ days/week	Never use	Never use
A118	42	White (non-Hispanic)	College graduate	24.1	Ever	>=1 drink/week	7+ servings/week	Never use	Never use	Never	1 day/week	1 day/week	Never use	1 day/week
A119	46	White (non-Hispanic)	Post high school	26	Ever	3–5 drinks/week		<=3 days/week	<=3 days/week	Everyday	Never use	Never use	Never use	1 day/week
A121	52	Black (non-Hispanic)	Post high school	33.4	Ever	>=1 drink/week	Never or <1 serving/week	Never use	Everyday	1–3 days/week	Never use	1 day/week	Never use	Never use
A122	49	Black (non-Hispanic)	College graduate	42.1	Never	Never	7+ servings/week	Never use	Never use	Never	Never use	Never use	Never use	4+ days/week
A123	46	Black (non-Hispanic)	Postgraduate	37.4	Never	Never	7+ servings/week	Never use	Never use	Never	Never use	Never use	1-3 day/week	Never use
A124	42	White (non-Hispanic)	College graduate	22.3	Ever	1-2 drinks/week		4–6 days/week	4–6 days/week	Everyday	Never use	1 day/week	Never use	1 day/week
A125	52	Black (non-Hispanic)	College graduate	49.4	Never	Never	Never or <1 serving/week	Everyday	Never use	Never	1 day/week	Never use		4+ days/week
A127	42	White (non-Hispanic)	Postgraduate	23.4	Never	Never	7+ servings/week	Never use	Never use	1–3 days/week	Never use	Never use	Never use	1 day/week
A128	52	Black (non-Hispanic)	Post high school	47	Ever	>=1 drink/week	Never or <1 serving/week	Never use	<=3 days/week	Never	1 day/week		Never use	Never use
A129	51	Black (non-Hispanic)	Postgraduate	27.8	Never	Never	Never or <1 serving/week	Never use	Never use	Everyday	Never use	Never use	Never use	4+ days/week
A130	43	White (non-Hispanic)	Postgraduate	25	Ever	6+ drinks/week		Never use	Never use	Never	Never use	1 day/week	Never use	1 day/week
A131	49	White (non-Hispanic)	Postgraduate	29.1	Never	Never				1–3 days/week	2–3 days/week	4+ days/week		4+ days/week
A132	44	White (non-Hispanic)	College graduate	26.4	Ever	>=1 drink/week		Never use	<=3 days/week	Never	Never use	1 day/week	Never use	Never use
A133	48	Black (non-Hispanic)	Post high school	23.8	Ever	>=1 drink/week	1 serving/week	Everyday	Everyday	Everyday	1 day/week		Never use	Never use
A134	51	White (non-Hispanic)	College graduate	35.3	Ever	1-2 drinks/week	1 serving/week	Never use	Never use	1–3 days/week	Never use	4+ days/week		4+ days/week
A135	51	White (non-Hispanic)	Postgraduate	26.2	Ever	6+ drinks/week		Never use	Never use	1–3 days/week	1 day/week	Never use	Never use	1 day/week
A136	51	Black (non-Hispanic)	Postgraduate	23.8	Never	Never	Never or <1 serving/week	Never use	Everyday	Never	Never use	Never use	Never use	1 day/week
A137	47	Black (non-Hispanic)	College graduate	30.7	Ever	1-2 drinks/week	1 serving/week	Never use	Never use	Never	Never use	1 day/week	Never use	1 day/week
A138	52	White (non-Hispanic)	Postgraduate	26.8	Ever	6+ drinks/week	2–6 servings/week	Never use	Everyday	Never	Never use	Never use	Never use	Never use
A139	46	White (non-Hispanic)	College graduate	27.6	Ever	3–5 drinks/week		<=3 days/week	<=3 days/week	Never	Never use	1 day/week	Never use	2–3 days/week
A140	50	White (non-Hispanic)	High school and below	49.7	Never	Never	Never or <1 serving/week	Never use	<=3 days/week	Everyday	Never use	2–3 days/week	Never use	4+ days/week
A141	41	White (non-Hispanic)	Post high school	23.1	Ever	1-2 drinks/week		Never use	Never use	Never	Never use	Never use	Never use	1 day/week
A142	41	Black (non-Hispanic)	Post high school	31	Ever	1-2 drinks/week	2–6 servings/week	Never use	Never use	Never	2–3 days/week	2–3 days/week	Never use	4+ days/week
A143	53	White (non-Hispanic)	Postgraduate	21.6	Never	Never	7+ servings/week	Never use	Never use	Never	Never use	Never use	Never use	Never use
A144	44	Black (non-Hispanic)	College graduate	39.2	Ever	>=1 drink/week	Never or <1 serving/week	Never use	Never use	1–3 days/week	Never use	Never use	Never use	Never use
A145	53	Black (non-Hispanic)	High school and below	46.6	Never	Never	2–6 servings/week	Never use	Never use	Never	Never use	Never use	Never use	Never use
A146	43	White (non-Hispanic)	College graduate	30.5	Ever	>=1 drink/week	7+ servings/week	Everyday	Never use	Everyday	Never use	1 day/week	Never use	1 day/week
A147	50	White (non-Hispanic)	College graduate	22	Ever	>=1 drink/week		Never use	Never use	Never	Never use	1 day/week	Never use	2–3 days/week
A148	49	White (non-Hispanic)	Postgraduate	38.4	Ever	3–5 drinks/week	7+ servings/week	Never use	Never use	Never	Never use	4+ days/week	Never use	4+ days/week
A149	48	Black (non-Hispanic)	Postgraduate	32.4	Never	Never		Never use	Never use	Everyday	Never use	Never use	Never use	Never use
A150	49	White (non-Hispanic)	Postgraduate	27.2	Ever	3–5 drinks/week		<=3 days/week	<=3 days/week	1–3 days/week	2–3 days/week	1 day/week	Never use	1 day/week
A151	53	White (non-Hispanic)	College graduate	27.8	Ever	3–5 drinks/week	Never or <1 serving/week							1 day/week
A152	48	White (non-Hispanic)	Postgraduate	41.8	Ever	1-2 drinks/week	Never or <1 serving/week	<=3 days/week	Never use	Never	Never use	Never use	Never use	4+ days/week
A153	47	White (non-Hispanic)	Postgraduate	29.4	Ever	1-2 drinks/week	1 serving/week	Everyday	Everyday	Everyday	Never use	Never use	Never use	Never use
A154	44	White (non-Hispanic)	Post high school	26.2	Ever	>=1 drink/week	7+ servings/week	<=3 days/week	<=3 days/week	4–6 days/week	Never use	1 day/week	Never use	1 day/week
A155	41	White (non-Hispanic)	Postgraduate	23.8	Ever	>=1 drink/week		<=3 days/week	Never use	Never	Never use	Never use	Never use	1 day/week
A156	49	Black (non-Hispanic)	Postgraduate	29.6	Never	Never	Never or <1 serving/week	Never use	Never use	Never	Never use	Never use	Never use	Never use
A157	47	White (non-Hispanic)	College graduate	28.6	Never	Never		Never use	Everyday	Never	Never use	Never use	Never use	1 day/week
A158	42	White (non-Hispanic)	College graduate	22.5	Ever	1-2 drinks/week		Never use	Never use	Never	Never use	Never use	Never use	2–3 days/week
A159	46	White (non-Hispanic)	College graduate	24.8	Ever	>=1 drink/week	Never or <1 serving/week	Never use	Never use	1–3 days/week	Never use	Never use	Never use	1 day/week
A160	52	White (non-Hispanic)	Post high school	41.9	Ever	>=1 drink/week	2–6 servings/week	Never use		Everyday	4+ days/week	4+ days/week	Never use	4+ days/week
A161	50	White (non-Hispanic)	High school and below	25.7	Never	Never	Never or <1 serving/week	Never use	Never use	Never	Never use	2–3 days/week	Never use	2–3 days/week
A162	35	White (non-Hispanic)	College graduate	36.6	Ever	1-2 drinks/week	Never or <1 serving/week	Everyday	Never use	Everyday	1 day/week	1 day/week	Never use	1 day/week
A163	52	White (non-Hispanic)	Postgraduate	22.1	Never	Never	Never or <1 serving/week	Never use	Never use	Never	Never use	Never use	Never use	2–3 days/week
A164	43	White (non-Hispanic)	Postgraduate	24.1	Ever	1-2 drinks/week	7+ servings/week	Never use	<=3 days/week	Never	Never use	Never use	Never use	1 day/week
A165	45	White (non-Hispanic)	Postgraduate	26.7	Never	Never	Never or <1 serving/week	<=3 days/week	<=3 days/week	Never		1 day/week		4+ days/week
A166	44	White (non-Hispanic)	College graduate	29.5	Ever	1-2 drinks/week	Never or <1 serving/week	<=3 days/week	<=3 days/week	Everyday	Never use	Never use	Never use	2–3 days/week
A167	41	Black (non-Hispanic)	High school and below	35.8	Never	Never	Never or <1 serving/week	Never use	Never use	Never	Never use	Never use	Never use	4+ days/week
A168	53	Others	High school and below	28.1	Never	Never	7+ servings/week	Never use	Never use	Never	Never use	Never use	Never use	Never use
A169	48	Black (non-Hispanic)	Post high school	41.5	Ever	3–5 drinks/week	Never or <1 serving/week	Never use	Never use	Never	Never use	Never use	Never use	Never use
A170	51	Black (non-Hispanic)	College graduate	37.6	Ever	3–5 drinks/week		Never use	Never use	1–3 days/week	Never use	1 day/week	Never use	Never use
A171	52	White (non-Hispanic)	Post high school	29.9	Ever	>=1 drink/week	7+ servings/week	Never use	Never use	1–3 days/week	Never use	Never use	1-3 day/week	Never use
A172	40	White (non-Hispanic)	College graduate	21.9	Ever	>=1 drink/week	Never or <1 serving/week	Never use	Never use	Everyday	Never use	Never use	Never use	Never use
A173	52	White (non-Hispanic)	Post high school	28.2	Ever	6+ drinks/week	7+ servings/week	4–6 days/week	4–6 days/week	4–6 days/week	Never use	2–3 days/week	Never use	Never use
A174	49	Others	College graduate	29.3	Ever	3–5 drinks/week	Never or <1 serving/week	Everyday	Everyday	Everyday	Never use	2–3 days/week	Never use	4+ days/week
A175	46	White (non-Hispanic)	College graduate	27	Never	Never	Never or <1 serving/week	Never use	Never use	Everyday	1 day/week	Never use	Never use	Never use
A176	46	White (non-Hispanic)	College graduate	31.9	Never	Never		Never use	Never use	Never	Never use	4+ days/week	Never use	Never use
A177	51	Others	Post high school	44.9	Ever	3–5 drinks/week	Never or <1 serving/week	Never use	Never use	Never	Never use	Never use	Never use	Never use
A178	49	Black (non-Hispanic)	High school and below	34.3	Never	Never	Never or <1 serving/week	Never use	Never use	Never	1 day/week	Never use	Never use	Never use
A179	50	Black (non-Hispanic)	High school and below	36.7	Ever	1-2 drinks/week	1 serving/week	Never use	Never use	Everyday	1 day/week	1 day/week	Never use	1 day/week
A180	43	White (non-Hispanic)	College graduate	31.2	Ever	>=1 drink/week	Never or <1 serving/week	Never use	Never use	Never	Never use	Never use	Never use	1 day/week
A181	46	Others	Postgraduate	24.1	Never	Never				1–3 days/week		4+ days/week
A182	44	White (non-Hispanic)	Postgraduate	23.1	Ever	3–5 drinks/week	7+ servings/week	Never use	Never use	Everyday	Never use	Never use	Never use	Never use
A183	48	White (non-Hispanic)	Postgraduate	30.2	Ever	3–5 drinks/week	1 serving/week	Never use	Never use	Never	Never use	1 day/week		1 day/week
A184	53	Others	High school and below	26.6	Never	Never	1 serving/week	Everyday	Everyday	Everyday	Never use	4+ days/week	Never use	2–3 days/week
A185	36	White (non-Hispanic)	Post high school	30.3	Ever	3–5 drinks/week		<=3 days/week	<=3 days/week	Never	Never use	Never use	Never use	Never use
A186	44	White (non-Hispanic)	College graduate	29.8	Ever	>=1 drink/week	Never or <1 serving/week	4–6 days/week	4–6 days/week	4–6 days/week	Never use	Never use	Never use	1 day/week
A187	42	White (non-Hispanic)	College graduate	25.4	Ever	1-2 drinks/week		Never use	Never use	Never	Never use	Never use	Never use	Never use
A188	40	White (non-Hispanic)	Postgraduate	24.7	Ever	>=1 drink/week		Never use	Everyday	Never	1 day/week	Never use	Never use	Never use
A189	46	Black (non-Hispanic)	High school and below	37.6	Never	Never	Never or <1 serving/week	Never use	Never use	Never	Never use	Never use	Never use	Never use
A190	46	Others	Post high school	20.7	Never	Never	Never or <1 serving/week	Never use	Never use	Never	Never use	Never use	Never use	Never use
A191	52	White (non-Hispanic)		19.8	Ever	6+ drinks/week	Never or <1 serving/week	Never use	Never use	Everyday	Never use	Never use	Never use	2–3 days/week
A192	49	White (non-Hispanic)	Post high school	40.7	Ever	3–5 drinks/week	Never or <1 serving/week	Never use	Everyday	Never	Never use	Never use	Never use	2–3 days/week
A193	47	Black (non-Hispanic)		47.9	Never	Never	1 serving/week	Never use	Never use	Never	Never use	1 day/week	Never use	1 day/week
A194	52	White (non-Hispanic)	College graduate	31.3	Ever	1-2 drinks/week	Never or <1 serving/week	Never use	Everyday	Everyday	Never use	Never use	1-3 day/week	1 day/week
A195	49	Black (non-Hispanic)	High school and below	40.7	Never	Never	Never or <1 serving/week	<=3 days/week	<=3 days/week	Never	Never use	Never use	Never use	Never use
A196	53	White (non-Hispanic)	College graduate	22.4	Ever	>=1 drink/week		Everyday	Everyday	Never	Never use	Never use	Never use	1 day/week
A197	53	White (non-Hispanic)	Post high school	30.6	Ever	6+ drinks/week	Never or <1 serving/week	Never use	Never use	Never	Never use	Never use	Never use	Never use
A198	54	White (non-Hispanic)	Postgraduate	21.8	Ever	6+ drinks/week	7+ servings/week	<=3 days/week	<=3 days/week	Never	Never use	Never use	Never use	Never use
A199	45	White (non-Hispanic)	High school and below	37.1	Ever	6+ drinks/week	Never or <1 serving/week	Never use	Never use	Never	Never use	Never use	Never use	Never use
A200	45	White (non-Hispanic)	Post high school	30.8	Ever	>=1 drink/week		Never use	Never use	Never	Never use	Never use	Never use	1 day/week
A201	51	White (non-Hispanic)	Post high school	28.3	Ever	>=1 drink/week	Never or <1 serving/week	Never use	Never use	Never	Never use	Never use	Never use	Never use
A202	54	White (non-Hispanic)	College graduate	25.1	Ever	>=1 drink/week		Never use	Everyday	Never	Never use	Never use	Never use	1 day/week
A203	45	Black (non-Hispanic)	Postgraduate	40.5	Ever	>=1 drink/week	2–6 servings/week	Never use	Never use	Never	Never use	4+ days/week	Never use	4+ days/week
A204	51	White (non-Hispanic)	Post high school	23.4	Ever	1-2 drinks/week	Never or <1 serving/week	Never use	Never use	Never	Never use	Never use	Never use	Never use
A205	50	Black (non-Hispanic)	High school and below	30.8	Never	Never	7+ servings/week	Never use	Never use	Never	Never use	1 day/week	Never use	Never use
A206	49	White (non-Hispanic)	Post high school	39.3	Never	Never	Never or <1 serving/week	Never use	Never use	Never	Never use	Never use	Never use	1 day/week
A207	46	Black (non-Hispanic)	Post high school	36.4	Ever	>=1 drink/week	7+ servings/week	Everyday	Everyday	Everyday	4+ days/week	Never use		1 day/week
A208	47	Black (non-Hispanic)	Post high school	27.6	Ever	3–5 drinks/week	7+ servings/week	Never use	Never use	Never	Never use	Never use	Never use	Never use
A209	42	White (non-Hispanic)	Postgraduate	22.7	Ever	>=1 drink/week		Never use	Everyday	Never	Never use	Never use	Never use	1 day/week
A210	47	White (non-Hispanic)	Post high school	26.5	Never	Never		Everyday	Everyday	Everyday	Never use	Never use	Never use	2–3 days/week
A211	38	White (non-Hispanic)	College graduate	24.7	Ever	1-2 drinks/week		4–6 days/week	Never use	4–6 days/week	Never use	Never use	Never use	Never use
A212	53	White (non-Hispanic)	College graduate	20.5	Ever	1-2 drinks/week	7+ servings/week	Never use	<=3 days/week	Never	Never use	Never use	Never use	Never use
A213	49	White (non-Hispanic)	College graduate	28.8	Ever	>=1 drink/week	Never or <1 serving/week	Never use	Never use	Everyday	Never use	Never use	Never use	2–3 days/week
A214	49	White (non-Hispanic)	Post high school	19.6	Ever	1-2 drinks/week	7+ servings/week	<=3 days/week		1–3 days/week	Never use	Never use	Never use	1 day/week
A215	47	White (non-Hispanic)	College graduate	20.5	Ever	3–5 drinks/week	Never or <1 serving/week	Never use	Never use	1–3 days/week	Never use	Never use	Never use	Never use
A216	53	White (non-Hispanic)	College graduate	25.5	Ever	3–5 drinks/week	7+ servings/week	<=3 days/week	4–6 days/week	1–3 days/week	Never use	Never use	Never use	2–3 days/week
A217	35	White (non-Hispanic)	College graduate	40.8	Ever	1-2 drinks/week	1 serving/week	<=3 days/week	Never use	Everyday	Never use	4+ days/week	Never use	4+ days/week
A218	42	White (non-Hispanic)	College graduate	30.2	Ever	>=1 drink/week		<=3 days/week	Never use	1–3 days/week	1 day/week	Never use	Never use	2–3 days/week
A219	48	White (non-Hispanic)	College graduate	26.9	Ever	>=1 drink/week	7+ servings/week	Never use	Everyday	Everyday	Never use	1 day/week		1 day/week
A220	45	Black (non-Hispanic)	Postgraduate	40.6	Ever	>=1 drink/week	1 serving/week	Never use	Never use	4–6 days/week	2–3 days/week	2–3 days/week	Never use	2–3 days/week
A221	50	Black (non-Hispanic)	Postgraduate	31.8	Never	Never	7+ servings/week	Never use	Everyday	Never	Never use	Never use	Never use	Never use
A222	47	White (non-Hispanic)	College graduate	26.7	Ever	1-2 drinks/week	7+ servings/week	Everyday	Everyday	Never	Never use	Never use	Never use	Never use
A223	45	White (non-Hispanic)	Postgraduate	25.3	Ever	3–5 drinks/week	Never or <1 serving/week	Never use	Never use	4–6 days/week	Never use	Never use	Never use	2–3 days/week
A224	53	White (non-Hispanic)	College graduate	19.9	Ever	>=1 drink/week		Never use	Everyday	Everyday	Never use	Never use	Never use	Never use
A225	49	White (non-Hispanic)	College graduate	28.6	Ever	1-2 drinks/week	7+ servings/week	Never use	Everyday	Never	Never use	2–3 days/week	Never use	Never use
A226	47	White (non-Hispanic)	Postgraduate	18.7	Ever	>=1 drink/week	1 serving/week	<=3 days/week	4–6 days/week	4–6 days/week	2–3 days/week	Never use	Never use	4+ days/week
A227	52	White (non-Hispanic)	College graduate	33	Ever	>=1 drink/week		Everyday	Everyday	Everyday	Never use	Never use		Never use
A228	44	White (non-Hispanic)	Postgraduate	20.3	Never	Never	Never or <1 serving/week	Never use	Never use	Never	Never use	Never use	Never use	2–3 days/week
A229	40	White (non-Hispanic)	College graduate	25.2	Ever	3–5 drinks/week	7+ servings/week	<=3 days/week	Never use	Everyday	1 day/week	4+ days/week	Never use	4+ days/week
A230	45	White (non-Hispanic)	Postgraduate	32.9	Ever	1-2 drinks/week		<=3 days/week	<=3 days/week	4–6 days/week	Never use	Never use	Never use	1 day/week
A231	49	White (non-Hispanic)	College graduate	24.7	Ever	>=1 drink/week	Never or <1 serving/week	4–6 days/week	Never use	Everyday	4+ days/week	2–3 days/week	Never use	4+ days/week
A232	47	White (non-Hispanic)	Post high school	28.1	Ever	1-2 drinks/week	7+ servings/week	Everyday	Never use	1–3 days/week	1 day/week	1 day/week	Never use	2–3 days/week
A233	47	White (non-Hispanic)	College graduate	24	Ever	3–5 drinks/week	7+ servings/week	<=3 days/week	<=3 days/week	1–3 days/week	1 day/week	4+ days/week	Never use	4+ days/week
A234	42	White (non-Hispanic)	Postgraduate	28.8	Ever	3–5 drinks/week		Never use	Everyday	Everyday	Never use	Never use	Never use	Never use
A235	47	Black (non-Hispanic)	Post high school	40.3	Never	Never	2–6 servings/week	4–6 days/week	4–6 days/week	4–6 days/week	Never use	2–3 days/week	Never use	Never use
A236	50	White (non-Hispanic)	College graduate	33.3	Ever	1-2 drinks/week	Never or <1 serving/week	Never use	Never use	Never	Never use	4+ days/week	Never use	4+ days/week
A237	51	White (non-Hispanic)	Postgraduate	21	Ever	6+ drinks/week		Never use	<=3 days/week	Never	Never use	Never use	Never use	2–3 days/week
A238	48	White (non-Hispanic)	Postgraduate	21.3	Ever	1-2 drinks/week	7+ servings/week	Never use	<=3 days/week	Never	Never use	Never use	Never use	Never use
A239	49	White (non-Hispanic)	Post high school	40	Never	Never	Never or <1 serving/week	Everyday	Everyday	Never	4+ days/week	2–3 days/week	Never use	4+ days/week
A240	41	Black (non-Hispanic)	Postgraduate	36.3	Never	Never	Never or <1 serving/week	Never use	Never use	Everyday	Never use	Never use	Never use	2–3 days/week
A241	53	White (non-Hispanic)	Postgraduate	19.9	Ever	3–5 drinks/week	7+ servings/week	Never use	<=3 days/week	Never	Never use	Never use	Never use	Never use
A242	49	White (non-Hispanic)	Post high school	29.2	Ever	1-2 drinks/week	2–6 servings/week	<=3 days/week	<=3 days/week	1–3 days/week	Never use	4+ days/week	Never use	1 day/week
A243	54	White (non-Hispanic)	College graduate	24.8	Ever	3–5 drinks/week	2–6 servings/week	4–6 days/week	4–6 days/week	4–6 days/week	Never use	Never use	Never use	Never use
A244	44	White (non-Hispanic)	College graduate	21.9	Ever	>=1 drink/week	2–6 servings/week	Never use	4–6 days/week	Never	Never use	1 day/week	Never use	1 day/week
A245	51	Black (non-Hispanic)	Postgraduate	38	Never	Never	2–6 servings/week	Everyday	Everyday	Everyday	Never use	1 day/week	Never use	1 day/week
A246	43	Black (non-Hispanic)	College graduate	28.2	Never	Never	7+ servings/week	Never use	Never use	Never	Never use	Never use	Never use	Never use
A247	45	Black (non-Hispanic)	High school and below	47.8	Never	Never	Never or <1 serving/week	Never use	<=3 days/week	1–3 days/week	Never use	Never use	Never use	Never use
A248	43	White (non-Hispanic)	Post high school	40.9	Ever	>=1 drink/week	Never or <1 serving/week	Never use	Never use	Never	Never use	Never use	Never use	Never use
A249	52	White (non-Hispanic)	Post high school	29.4	Ever	6+ drinks/week	7+ servings/week	Never use	Everyday	Everyday	4+ days/week	Never use		Never use
A250	43	Others	College graduate	32	Never	Never	1 serving/week	Everyday	Everyday	Everyday	Never use	1 day/week	Never use	1 day/week
A251	54	White (non-Hispanic)	High school and below	37.1	Never	Never		Everyday	Never use	Everyday	Never use	Never use	Never use	Never use
A252	46	White (non-Hispanic)	Post high school	42.6	Ever	3–5 drinks/week	7+ servings/week		Everyday	Everyday				4+ days/week
A253	50	White (non-Hispanic)	College graduate	27.6	Ever	>=1 drink/week		Never use	4–6 days/week	1–3 days/week	Never use	4+ days/week	Never use	4+ days/week
A254	43	White (non-Hispanic)	Postgraduate	22.5	Ever	1-2 drinks/week		Never use	Never use	Never	Never use	Never use	Never use	Never use
A255	52	White (non-Hispanic)	College graduate	29.5	Ever	1-2 drinks/week	2–6 servings/week	Never use	Never use	4–6 days/week	2–3 days/week	Never use	Never use	Never use
A256	48	White (non-Hispanic)	Postgraduate	28.3	Ever	>=1 drink/week	2–6 servings/week	Never use	Everyday	Never	2–3 days/week	1 day/week	Never use	1 day/week
A257	49	White (non-Hispanic)	College graduate	20.6	Ever	3–5 drinks/week	7+ servings/week	Never use	Everyday	Everyday	Never use	Never use	Never use	Never use
A258	54	White (non-Hispanic)	College graduate	38.4	Never	Never	Never or <1 serving/week	Never use	<=3 days/week	Never	Never use	Never use	Never use	4+ days/week
A259	50	Black (non-Hispanic)	Post high school	37.5	Ever	>=1 drink/week	Never or <1 serving/week	Never use	Never use	Never	Never use	Never use	Never use	Never use
A260	48	White (non-Hispanic)	Postgraduate	33.3	Ever	1-2 drinks/week	7+ servings/week	Never use	Everyday	Everyday	Never use	Never use		Never use
A261	40	White (non-Hispanic)	College graduate	22	Ever	3–5 drinks/week		Never use	Never use	Never	Never use	Never use	Never use	Never use
A262	44	White (non-Hispanic)	College graduate	36.5	Ever	1-2 drinks/week	Never or <1 serving/week	Never use	Never use	Never	Never use	Never use	Never use	1 day/week
A263	47	White (non-Hispanic)	College graduate	29.9	Ever	>=1 drink/week	7+ servings/week	Never use	Never use	Never	Never use	Never use	Never use	1 day/week
A264	48	White (non-Hispanic)	Postgraduate	33.1	Ever	>=1 drink/week	7+ servings/week	4–6 days/week	Never use	1–3 days/week	Never use	Never use	Never use	Never use
A265	36	White (non-Hispanic)	College graduate	28.6	Ever	1-2 drinks/week	7+ servings/week	Never use	Never use	4–6 days/week	Never use	Never use	Never use	1 day/week
A266	42	Black (non-Hispanic)	Postgraduate	39.4	Never	Never	7+ servings/week	<=3 days/week	<=3 days/week	1–3 days/week	Never use	Never use	Never use	2–3 days/week
A267	43	Black (non-Hispanic)	Postgraduate	32.1	Ever	>=1 drink/week	Never or <1 serving/week	Never use	Never use	Never	Never use	Never use	Never use	2–3 days/week
A268	43	White (non-Hispanic)	Postgraduate	22.7	Never	Never	2–6 servings/week	Everyday	Everyday	4–6 days/week	Never use	4+ days/week	Never use	4+ days/week
A269	50	White (non-Hispanic)	Postgraduate	42.2	Never	Never	Never or <1 serving/week	Never use	Never use	4–6 days/week	Never use	Never use	Never use	1 day/week
A270	42	White (non-Hispanic)	College graduate	21.2	Ever	3–5 drinks/week	7+ servings/week	Never use	Never use	1–3 days/week	Never use	1 day/week	Never use	1 day/week
A271	46	White (non-Hispanic)	College graduate	24	Ever	3–5 drinks/week	7+ servings/week	Never use	Never use	1–3 days/week	Never use	Never use	Never use	4+ days/week
A272	45	White (non-Hispanic)	Postgraduate	31.7	Ever	>=1 drink/week	Never or <1 serving/week	Never use	Everyday	Never	4+ days/week	4+ days/week		4+ days/week
A273	44	Others	Postgraduate	28.2	Ever	1-2 drinks/week		Never use	Never use	4–6 days/week	Never use	Never use	Never use	Never use
A274	50	White (non-Hispanic)	Postgraduate	26.5	Ever	3–5 drinks/week	2–6 servings/week	Never use	Never use	1–3 days/week	Never use	Never use	Never use	1 day/week
A275	52	White (non-Hispanic)	Postgraduate	19.3	Ever	6+ drinks/week	Never or <1 serving/week	Never use	Never use	Never	Never use	Never use	Never use	Never use
A276	51	White (non-Hispanic)	Postgraduate	35.8	Never	Never		Never use	Never use	Everyday	Never use	Never use	Never use	Never use
A277	48	Others	Postgraduate	43.5	Never	Never		4–6 days/week	<=3 days/week	4–6 days/week	Never use	Never use	Never use	Never use
A278	45	White (non-Hispanic)	Post high school	38.1	Never	Never	Never or <1 serving/week	Never use	Never use	Never				1 day/week
A279	49	White (non-Hispanic)	Postgraduate	28	Ever	3–5 drinks/week		Never use	Never use	1–3 days/week	Never use	Never use	Never use	2–3 days/week
A280	41	Black (non-Hispanic)	Post high school	44.6	Never	Never	2–6 servings/week	Never use	Never use	Never	Never use	Never use	Never use	1 day/week
A281	41	White (non-Hispanic)	Postgraduate	26.2	Ever	3–5 drinks/week		Never use	<=3 days/week	Never	Never use	Never use	Never use	2–3 days/week
A282	49	Others	Postgraduate	23.8	Never	Never	7+ servings/week	Never use	<=3 days/week	1–3 days/week	Never use	1 day/week	Never use	1 day/week
A283	49	Black (non-Hispanic)	Postgraduate	27.7	Never	Never	7+ servings/week	Everyday	Everyday	Never	Never use	2–3 days/week	Never use	2–3 days/week
A284	47	White (non-Hispanic)	Post high school	34.3	Ever	>=1 drink/week	7+ servings/week	<=3 days/week	<=3 days/week	4–6 days/week	2–3 days/week	Never use	Never use	2–3 days/week
A285	40	White (non-Hispanic)	Postgraduate	21	Ever	6+ drinks/week	7+ servings/week	<=3 days/week	Never use	1–3 days/week	Never use	Never use	Never use	Never use
A286	53	White (non-Hispanic)	College graduate	33	Ever	3–5 drinks/week		Everyday	Everyday	Everyday	Never use	1 day/week	Never use	Never use
A287	54	Black (non-Hispanic)	College graduate	33	Ever	>=1 drink/week	Never or <1 serving/week	Never use	Never use	Everyday	Never use	Never use	Never use	1 day/week
A288	54	White (non-Hispanic)	Post high school	35.5	Ever	1-2 drinks/week	Never or <1 serving/week	4–6 days/week	4–6 days/week	1–3 days/week	Never use	4+ days/week	Never use	4+ days/week
A289	48	Black (non-Hispanic)	Post high school	33.2	Ever	>=1 drink/week	Never or <1 serving/week	Never use	<=3 days/week	Everyday	Never use	Never use	Never use	Never use
A290	35	White (non-Hispanic)	College graduate	25.3	Ever	3–5 drinks/week	7+ servings/week	<=3 days/week	Everyday	Everyday	Never use	1 day/week	Never use	4+ days/week
A291	47	White (non-Hispanic)	Post high school	23.9	Ever	>=1 drink/week		Everyday	Everyday	Everyday	Never use	1 day/week	Never use	1 day/week
A292	43	Black (non-Hispanic)	Postgraduate	27.6	Ever	>=1 drink/week	7+ servings/week	Never use	Never use	1–3 days/week	Never use	1 day/week		Never use
A293	44	Black (non-Hispanic)	High school and below	35.1	Never	Never		Never use	Never use	Never		1 day/week	Never use	1 day/week
A294	49	Others	College graduate	23.9	Ever	>=1 drink/week	7+ servings/week	Never use	<=3 days/week	1–3 days/week	Never use	Never use	Never use	Never use
A295	45	White (non-Hispanic)	Postgraduate	25.7	Ever	1-2 drinks/week	7+ servings/week	Never use	4–6 days/week	4–6 days/week	1 day/week	2–3 days/week	Never use	2–3 days/week
A296	47	White (non-Hispanic)	Postgraduate	33.2	Never	Never	Never or <1 serving/week	Never use	Never use	Never	Never use	Never use	Never use	4+ days/week
A297	52	White (non-Hispanic)	College graduate	33	Ever	3–5 drinks/week		Never use	Never use	Everyday	Never use	Never use	1-3 day/week	Never use
A298	50	Black (non-Hispanic)	High school and below	39.3	Never	Never	Never or <1 serving/week	Never use	Never use	Never	4+ days/week
A299	45	Black (non-Hispanic)	Post high school	38.3	Ever	1-2 drinks/week		Everyday	Everyday	Everyday	4+ days/week	Never use	Never use	Never use
A300	45	Black (non-Hispanic)	College graduate	21.8	Ever	>=1 drink/week	2–6 servings/week	<=3 days/week	Everyday	Everyday	Never use	Never use	Never use	Never use
A301	47	White (non-Hispanic)	Postgraduate	25.9	Ever	>=1 drink/week	Never or <1 serving/week	Never use	Everyday	Everyday	4+ days/week	4+ days/week	Never use	2–3 days/week
A302	45	White (non-Hispanic)	Postgraduate	39.7	Ever	>=1 drink/week	Never or <1 serving/week	Never use	Never use	Never	Never use	Never use	Never use	Never use
A303	43	White (non-Hispanic)	College graduate	32.1	Ever	>=1 drink/week	Never or <1 serving/week	<=3 days/week	<=3 days/week	1–3 days/week	Never use	Never use	Never use	Never use
A304	51	White (non-Hispanic)	College graduate	26.6	Ever	>=1 drink/week	Never or <1 serving/week	Never use	Never use	Never	Never use	Never use	Never use	Never use
A305	42	White (non-Hispanic)	Postgraduate	27.2	Ever	>=1 drink/week		Never use	Never use	Never	1 day/week	1 day/week		Never use
A306	48	White (non-Hispanic)	College graduate	28	Ever	>=1 drink/week	Never or <1 serving/week	Everyday	Everyday	Everyday	Never use	Never use	Never use	2–3 days/week
A307	50	Black (non-Hispanic)	College graduate	45	Ever	>=1 drink/week	Never or <1 serving/week	Never use	<=3 days/week	1–3 days/week	Never use	1 day/week	Never use	4+ days/week
A308	51	Black (non-Hispanic)	High school and below	33.1	Ever	>=1 drink/week	2–6 servings/week	Never use	Everyday	Everyday	4+ days/week		Never use	2–3 days/week
A309	48	White (non-Hispanic)	College graduate	41	Ever	1-2 drinks/week	7+ servings/week	Never use	<=3 days/week	4–6 days/week	1 day/week	4+ days/week	Never use	Never use
A310	48	White (non-Hispanic)	Post high school	26.2	Ever	1-2 drinks/week	Never or <1 serving/week	<=3 days/week	<=3 days/week	4–6 days/week	Never use	1 day/week	Never use	1 day/week
A311	51	White (non-Hispanic)	College graduate	29.2	Never	Never	Never or <1 serving/week	Never use	Never use	1–3 days/week	1 day/week	1 day/week	Never use	1 day/week
A312	52	White (non-Hispanic)	Postgraduate	32.7	Ever	1-2 drinks/week	7+ servings/week	Never use	Never use	Everyday	Never use	2–3 days/week	Never use	4+ days/week
A313	53	Black (non-Hispanic)	Post high school	20.9	Ever	>=1 drink/week	1 serving/week	Never use	Never use	Never	Never use	Never use	Never use	1 day/week
A314	44	White (non-Hispanic)	College graduate	24.5	Never	Never	Never or <1 serving/week	Never use	Never use	Everyday	Never use	2–3 days/week		2–3 days/week
A315	43	White (non-Hispanic)	Postgraduate	22.4	Ever	3–5 drinks/week	7+ servings/week	Never use	Never use	4–6 days/week	Never use	2–3 days/week	Never use	4+ days/week
A316	35	White (non-Hispanic)	Postgraduate	32.3	Ever	>=1 drink/week		Never use	Never use	Everyday	Never use	Never use	Never use	Never use
A317	47	Black (non-Hispanic)	Post high school	29.1	Ever	>=1 drink/week	2–6 servings/week	Never use	Never use	Everyday	Never use	Never use	Never use	1 day/week
A318	51	White (non-Hispanic)	College graduate	34.9	Ever	>=1 drink/week	Never or <1 serving/week	Never use	Never use	Never	Never use	Never use	Never use	Never use
A319	46	White (non-Hispanic)	College graduate	25.4	Ever	6+ drinks/week		Never use	Never use	Never	Never use	Never use	Never use	Never use
A320	42	Black (non-Hispanic)	High school and below	26.9	Ever	>=1 drink/week	7+ servings/week	Never use	Never use	1–3 days/week	Never use	Never use	Never use	Never use
A321	41	White (non-Hispanic)	College graduate	28.4	Never	Never	7+ servings/week	Never use	Never use	Never	Never use	Never use	Never use	Never use
A322	46	White (non-Hispanic)	College graduate	24.6	Ever	1-2 drinks/week	Never or <1 serving/week		Everyday	Everyday	Never use	Never use	Never use	Never use
A323	41	White (non-Hispanic)	Postgraduate	21	Ever	1-2 drinks/week	7+ servings/week	Never use	Never use	Never	Never use	Never use	Never use	1 day/week
A324	41	White (non-Hispanic)	College graduate	29.1	Ever	1-2 drinks/week	7+ servings/week	<=3 days/week	<=3 days/week	1–3 days/week	Never use	1 day/week	Never use	1 day/week
A325	46	White (non-Hispanic)	College graduate	22.9	Ever	3–5 drinks/week	7+ servings/week	<=3 days/week	4–6 days/week	4–6 days/week	Never use	Never use	Never use	Never use
A326	42	White (non-Hispanic)	Postgraduate	28.9	Ever	1-2 drinks/week		Never use	Never use	Never	Never use	Never use	Never use	1 day/week
A327	51	White (non-Hispanic)	College graduate	24.5	Ever	1-2 drinks/week	7+ servings/week	Never use	Everyday	Never	Never use	Never use	Never use	1 day/week
A328	51	Black (non-Hispanic)	College graduate	27.4	Ever	>=1 drink/week	7+ servings/week	Never use	Everyday	Everyday	Never use	Never use	Never use	Never use
A329	48	Black (non-Hispanic)	College graduate	17.9	Ever	>=1 drink/week	Never or <1 serving/week	Never use	<=3 days/week	1–3 days/week	1 day/week	Never use	Never use	2–3 days/week
A330	45	White (non-Hispanic)	Post high school	41.7	Never	Never		<=3 days/week	<=3 days/week	1–3 days/week	1 day/week	1 day/week	Never use	2–3 days/week
A331	43	White (non-Hispanic)	College graduate	22.7	Ever	3–5 drinks/week	Never or <1 serving/week	Never use	Never use	Never	Never use	Never use	Never use	Never use
A332	43	Black (non-Hispanic)	Postgraduate	29.4	Never	Never	1 serving/week	Never use	Never use	Never	Never use	2–3 days/week	Never use	4+ days/week
A333	40	White (non-Hispanic)	College graduate	27.2	Never	Never	7+ servings/week	Never use	Everyday	Never	Never use	Never use	Never use	Never use
A334	42	White (non-Hispanic)	Post high school	33.7	Ever	>=1 drink/week	7+ servings/week	Never use	Never use	Never	Never use	4+ days/week	Never use	2–3 days/week
A335	39	White (non-Hispanic)	Postgraduate	33.7	Ever	1-2 drinks/week	2–6 servings/week	Never use	Never use	Never	Never use	Never use	Never use	Never use
A336	43	Black (non-Hispanic)	Postgraduate	43.1	Never	Never	Never or <1 serving/week	Never use	Never use	Never	Never use	Never use	Never use	Never use
A337	51	Black (non-Hispanic)	College graduate	49.3	Never	Never	2–6 servings/week	Everyday	Everyday	Everyday	Never use	2–3 days/week	Never use	2–3 days/week
A338	44	White (non-Hispanic)	Post high school	21.6	Ever	3–5 drinks/week		<=3 days/week	<=3 days/week	1–3 days/week	Never use	Never use	Never use	4+ days/week
A339	47	Black (non-Hispanic)	College graduate	41.1	Ever	>=1 drink/week	2–6 servings/week	Everyday	Everyday	1–3 days/week	Never use	4+ days/week	Never use	2–3 days/week
B1	46.83	White (non-Hispanic)	High school and below	21.2	Never	Never	Never or <1 serving/week	Everyday	Everyday	Everyday	Never use	4+ days/week	Never use	Never use
B2	46.34	White (non-Hispanic)	College graduate	33.4	Never	Never	2–6 servings/week	Never use	Never use	Everyday	2–3 days/week	1 day/week	Never use	4+ days/week
B3	42.12	White (non-Hispanic)	Postgraduate	21.1	Ever	1-2 drinks/week		Never use	<=3 days/week	1–3 days/week	Never use	2–3 days/week	Never use	1 day/week
B4	44.61	White (non-Hispanic)	College graduate	23.8	Ever	6+ drinks/week	Never or <1 serving/week	Never use	Never use	Never	Never use	Never use	Never use	Never use
B5	39.19	White (non-Hispanic)	College graduate	27.7	Ever	1-2 drinks/week		Never use	<=3 days/week	Never	Never use	Never use	Never use	1 day/week
B6	44.12	White (non-Hispanic)	Postgraduate	28.7	Ever	>=1 drink/week		Everyday	Everyday	Everyday	Never use	2–3 days/week	Never use	4+ days/week
B7	52.01	White (non-Hispanic)	Postgraduate	31.3	Ever	3–5 drinks/week	7+ servings/week	<=3 days/week	Never use	1–3 days/week	Never use	Never use	Never use	4+ days/week
B8	50.32	White (non-Hispanic)	College graduate	21.3	Ever	1-2 drinks/week		<=3 days/week	Never use	1–3 days/week	1 day/week	1 day/week	Never use	1 day/week
B9	44.1	White (non-Hispanic)	Postgraduate	21	Ever	6+ drinks/week		Never use	Never use	1–3 days/week	Never use	Never use	Never use	1 day/week
B10	42.34	White (non-Hispanic)	College graduate	31.9	Never	Never	2–6 servings/week	Never use	Never use	Everyday	Never use	1 day/week	Never use	1 day/week
B11	40.52	Others	Postgraduate	21.8	Ever	6+ drinks/week		<=3 days/week	Everyday	Everyday	Never use	Never use	Never use	1 day/week
B12	48.44	White (non-Hispanic)	College graduate	22.9	Ever	>=1 drink/week	7+ servings/week	Never use	Everyday	Never	Never use	1 day/week	Never use	1 day/week
B13	46.43	White (non-Hispanic)	Postgraduate	19.9	Never	Never	Never or <1 serving/week	Never use	Never use	1–3 days/week	Never use	4+ days/week	Never use	4+ days/week
B14	41.51	White (non-Hispanic)	College graduate	23.7	Ever	6+ drinks/week		Never use	Never use	1–3 days/week	Never use	Never use	Never use	1 day/week
B15	42.39	White (non-Hispanic)	College graduate	32.5	Ever	>=1 drink/week	1 serving/week	Everyday	Everyday	Everyday	Never use	Never use	Never use	2–3 days/week
B16	38.85	White (non-Hispanic)	College graduate	27.9	Never	Never	7+ servings/week	Never use	<=3 days/week	1–3 days/week	Never use	1 day/week	Never use	Never use
B17	44.98	Black (non-Hispanic)	College graduate	25.8	Never	Never	Never or <1 serving/week	Never use	Never use	Never	Never use	2–3 days/week	Never use	4+ days/week
B18	40.86	White (non-Hispanic)	Postgraduate	21.9	Ever	3–5 drinks/week	2–6 servings/week	<=3 days/week	<=3 days/week	1–3 days/week	4+ days/week	Never use	Never use	Never use
B19	41.12	Black (non-Hispanic)	Postgraduate	37	Ever	>=1 drink/week	7+ servings/week	Never use	Never use	Never	Never use	Never use	Never use	Never use
B20	36.08	White (non-Hispanic)	College graduate	28.3	Never	Never	7+ servings/week	Never use	Never use	1–3 days/week	Never use	1 day/week	Never use	2–3 days/week
B21	40.02	Black (non-Hispanic)	Postgraduate	34.9	Never	Never	2–6 servings/week	<=3 days/week	<=3 days/week	1–3 days/week	Never use	1 day/week	Never use	Never use
B22	43.25	White (non-Hispanic)	Postgraduate	32.4	Ever	1-2 drinks/week	2–6 servings/week	Never use	Never use	Never	Never use	Never use	Never use	Never use
B23	45.44	White (non-Hispanic)	Postgraduate	24.8	Never	Never	7+ servings/week	Everyday	Everyday	Never	Never use	Never use	Never use	Never use
B24	42.08	White (non-Hispanic)	Postgraduate	29.7	Never	Never	7+ servings/week	Never use	<=3 days/week	Never	Never use	2–3 days/week	Never use	4+ days/week
B25	42.45	White (non-Hispanic)	Post high school	19.8	Ever	1-2 drinks/week	7+ servings/week	Never use	Never use	Everyday	Never use	1 day/week	Never use	1 day/week
B26	48.32	White (non-Hispanic)	Postgraduate	23.8	Ever	1-2 drinks/week	Never or <1 serving/week	Never use	Never use	Never	Never use	Never use	Never use	Never use
B27	48.13	White (non-Hispanic)	College graduate	25.3	Ever	>=1 drink/week		Never use	Never use	Never	Never use	1 day/week	Never use	2–3 days/week
B28	39.94	White (non-Hispanic)	College graduate	25.7	Ever	3–5 drinks/week	7+ servings/week	Never use	Never use	Never	Never use	1 day/week	Never use	Never use
B29	40.6	White (non-Hispanic)	Postgraduate	28.4	Ever	3–5 drinks/week	7+ servings/week	Never use	<=3 days/week	1–3 days/week	Never use	1 day/week	Never use	1 day/week
B30	41.12	White (non-Hispanic)	College graduate	28.1	Ever	>=1 drink/week	Never or <1 serving/week	Never use	Never use	1–3 days/week	Never use	Never use	Never use	4+ days/week
B31	48.46	White (non-Hispanic)	Postgraduate	23.9	Never	Never	Never or <1 serving/week	<=3 days/week	Never use	Everyday	Never use	2–3 days/week	Never use	4+ days/week
B32	47.57	White (non-Hispanic)	College graduate	25.8	Ever	3–5 drinks/week		Everyday	Everyday	Everyday	Never use	2–3 days/week	Never use	4+ days/week
B33	47.52	White (non-Hispanic)	Postgraduate	25.7	Ever	>=1 drink/week	Never or <1 serving/week	Never use	Everyday	Everyday	Never use	4+ days/week	Never use	4+ days/week
B34	51.94	White (non-Hispanic)	Post high school	19.8	Ever	3–5 drinks/week	Never or <1 serving/week	Never use	Never use	Everyday	Never use	Never use	Never use	1 day/week
B35	47.35	Black (non-Hispanic)	High school and below	47.5	Never	Never	Never or <1 serving/week	Never use	Everyday	Never	Never use	Never use	Never use	1 day/week
B36	49.06	White (non-Hispanic)	Postgraduate	32.2	Never	Never	Never or <1 serving/week	Everyday	Everyday	Everyday	Never use	Never use	Never use	2–3 days/week
B37	43.23	Black (non-Hispanic)	High school and below	38.1	Never	Never		Never use	Never use	4–6 days/week	1 day/week	4+ days/week	Never use	2–3 days/week
B38	38.55	White (non-Hispanic)	College graduate	25.9	Ever	6+ drinks/week	2–6 servings/week	Never use	Never use	1–3 days/week	Never use	1 day/week	Never use	2–3 days/week
B39	42.47	Black (non-Hispanic)	Postgraduate	42.9	Ever	>=1 drink/week	2–6 servings/week	Never use	Everyday	Everyday	Never use	1 day/week	Never use	4+ days/week
B40	47.37	White (non-Hispanic)	College graduate	22.7	Never	Never	Never or <1 serving/week	Never use	Never use	Everyday	Never use	4+ days/week	Never use	4+ days/week
B41	42.14	White (non-Hispanic)	College graduate	26.3	Ever	6+ drinks/week		Never use	Never use	1–3 days/week	Never use	2–3 days/week	Never use	1 day/week
B42	42.62	White (non-Hispanic)	College graduate	22.2	Ever	3–5 drinks/week	7+ servings/week	Never use	Never use	Never	Never use	4+ days/week	Never use	2–3 days/week
B43	38.77	White (non-Hispanic)	Postgraduate	20.9	Ever	6+ drinks/week		Never use	4–6 days/week	Never	Never use	Never use	Never use	4+ days/week
B44	48.48	White (non-Hispanic)	College graduate	22.9	Never	Never	7+ servings/week	<=3 days/week	Never use	Never	Never use	Never use	Never use	Never use
B45	45.12	White (non-Hispanic)	Postgraduate	39.7	Ever	3–5 drinks/week	Never or <1 serving/week	Never use	Never use	Never	Never use	Never use	Never use	1 day/week
B46	49	White (non-Hispanic)	Post high school	36.4	Never	Never		Never use	Never use	Never	Never use	1 day/week	Never use	1 day/week
B47	43.09	White (non-Hispanic)	Postgraduate	23.6	Ever	6+ drinks/week	2–6 servings/week	Never use	Never use	Never	Never use	Never use	Never use	1 day/week
B48	50.44	White (non-Hispanic)	Postgraduate	16.8	Ever	1-2 drinks/week	2–6 servings/week	Never use	Everyday	Never	Never use	Never use	Never use	4+ days/week
B49	44.44	Black (non-Hispanic)	Postgraduate	33.6	Ever	>=1 drink/week	7+ servings/week	Never use	Never use	Never	Never use	Never use	Never use	4+ days/week
B50	43.55	White (non-Hispanic)	Postgraduate	25.6	Never	Never		Never use	Everyday	Never	Never use	Never use	Never use	1 day/week
B51	42.18	White (non-Hispanic)	College graduate	22.5	Never	Never	7+ servings/week	Never use	Never use	Never	Never use	Never use	Never use	Never use
B52	44.02	White (non-Hispanic)	Post high school	45.6	Ever	>=1 drink/week	Never or <1 serving/week	Never use	<=3 days/week	Never	Never use	4+ days/week		Never use
B53	42.18	White (non-Hispanic)	Postgraduate	45.1	Ever	>=1 drink/week	7+ servings/week	Never use	Never use	Never	Never use	Never use	Never use	Never use
B54	48.02	White (non-Hispanic)	College graduate	35	Never	Never	2–6 servings/week	Everyday	Everyday	Never	Never use	Never use	Never use	4+ days/week
B55	37.38	Black (non-Hispanic)	Postgraduate	38.7	Ever	1-2 drinks/week		Never use	Never use	Everyday	Never use	1 day/week	Never use	2–3 days/week
B56	42.74	White (non-Hispanic)	College graduate	25.9	Ever	3–5 drinks/week		Never use	Never use	Never	Never use	Never use	Never use	Never use
B57	51.31	Black (non-Hispanic)	College graduate	32.7	Ever	1-2 drinks/week	7+ servings/week	Never use	<=3 days/week	1–3 days/week	Never use	1 day/week	Never use	1 day/week
B58	47.07	White (non-Hispanic)	College graduate	24.1	Ever	>=1 drink/week		<=3 days/week	Never use	1–3 days/week	Never use	Never use	Never use	1 day/week
B59	42.82	Black (non-Hispanic)	Post high school	27.3	Ever	>=1 drink/week	7+ servings/week	Never use	4–6 days/week	4–6 days/week	1 day/week	1 day/week	Never use	1 day/week
B60	44.19	White (non-Hispanic)	College graduate	27.5	Ever	1-2 drinks/week	7+ servings/week	Never use	Never use	Never	Never use	Never use	Never use	Never use
B61	49.12	White (non-Hispanic)	College graduate	26.2	Never	Never		Never use	Never use	Never	Never use	Never use	Never use	1 day/week
B62	40.21	Black (non-Hispanic)		27.6	Never	Never	7+ servings/week	Never use	Never use	Never	Never use	Never use	Never use	Never use
B63	45.94	White (non-Hispanic)	College graduate	37.7	Never	Never	Never or <1 serving/week	Never use	Never use	Never	1 day/week	Never use	Never use	Never use
B64	45.04	White (non-Hispanic)	College graduate	29.6	Ever	3–5 drinks/week		Never use	<=3 days/week	Never	Never use	Never use	Never use	1 day/week
B65	49.2	White (non-Hispanic)	Postgraduate	21.6	Ever	3–5 drinks/week		Never use	Never use	Never	Never use	Never use	Never use	4+ days/week
B66	47.53	White (non-Hispanic)	Postgraduate	21.9	Ever	3–5 drinks/week	Never or <1 serving/week	Never use	Never use	Never	Never use	Never use	Never use	1 day/week
B67	45.61	White (non-Hispanic)	Postgraduate	29.7	Ever	>=1 drink/week		Never use	Never use	Everyday	Never use	1 day/week	Never use	4+ days/week
B68	44.65	Black (non-Hispanic)	College graduate	24.5	Ever	1-2 drinks/week	7+ servings/week	<=3 days/week	Everyday	Everyday	Never use	1 day/week	Never use	Never use
B69	44.31	White (non-Hispanic)	Postgraduate	28	Ever	>=1 drink/week	7+ servings/week	Never use	Never use	Never	Never use	1 day/week	Never use	1 day/week
B70	44.68	White (non-Hispanic)	Postgraduate	26.4	Never	Never	Never or <1 serving/week	Everyday	Everyday	Everyday	Never use	4+ days/week	Never use	1 day/week
B71	43.87	White (non-Hispanic)	College graduate	39.6	Ever	>=1 drink/week		Never use	Never use	Never	Never use	2–3 days/week	Never use	4+ days/week
B72	46.5	White (non-Hispanic)	Post high school	31.6	Ever	>=1 drink/week	7+ servings/week	Never use	Never use	4–6 days/week	Never use	4+ days/week	Never use	4+ days/week
B73	46.2	Black (non-Hispanic)	High school and below	20.9	Never	Never	Never or <1 serving/week	<=3 days/week	<=3 days/week	Never	Never use	2–3 days/week	Never use	Never use
B74	43.73	White (non-Hispanic)	Postgraduate	31.9	Never	Never	Never or <1 serving/week	Never use	4–6 days/week	Never	Never use	4+ days/week	Never use	2–3 days/week
B75	40.19	White (non-Hispanic)	Postgraduate	27.4	Ever	1-2 drinks/week		Never use	Never use	4–6 days/week	Never use	1 day/week	Never use	Never use
B76	53.87	Black (non-Hispanic)	High school and below	39.7	Never	Never	2–6 servings/week	Never use	Never use	Never	Never use	4+ days/week	Never use	4+ days/week
B77	45.71	White (non-Hispanic)	Postgraduate	22.2	Ever	1-2 drinks/week		4–6 days/week	Never use	Never	Never use	Never use	Never use	1 day/week
B78	49.2	White (non-Hispanic)	Postgraduate	26.9	Ever	3–5 drinks/week	Never or <1 serving/week	Never use	Never use	4–6 days/week	Never use	Never use	Never use	Never use
B79	48.4	White (non-Hispanic)	Post high school	35.8	Ever	>=1 drink/week		Never use	Never use	Never	1 day/week	1 day/week	Never use	1 day/week
B80	45.67	White (non-Hispanic)	College graduate	22.2	Ever	>=1 drink/week	7+ servings/week	Never use	Everyday	Never	Never use	1 day/week	Never use	Never use
B81	42.97	White (non-Hispanic)	High school and below	20.8	Ever	>=1 drink/week	Never or <1 serving/week	Never use	Never use	Never	Never use	Never use	Never use	Never use
B82	44.03	White (non-Hispanic)	Postgraduate	22.9	Ever	1-2 drinks/week		Never use	Never use	Never	1 day/week	Never use	Never use	1 day/week
B83	48.32	Black (non-Hispanic)	Postgraduate	49.4	Ever	1-2 drinks/week		Never use	Never use	Everyday	Never use	Never use	Never use	2–3 days/week
B84	44.32	White (non-Hispanic)	College graduate	30.8	Never	Never		Never use	Never use	Never	Never use	Never use	Never use	1 day/week
B85	43.38	White (non-Hispanic)	College graduate	28.2	Ever	1-2 drinks/week	2–6 servings/week	Never use	4–6 days/week	Never	Never use	Never use	Never use	Never use
B86	44.83	White (non-Hispanic)	Postgraduate	30.5	Ever	1-2 drinks/week		<=3 days/week	Never use	Never	Never use	Never use	Never use	Never use
B87	51.9	Black (non-Hispanic)		35.2	Never	Never	Never or <1 serving/week	Never use	Never use	Never	Never use	2–3 days/week	Never use	4+ days/week
B88	53.96	White (non-Hispanic)	Post high school	33.8	Ever	3–5 drinks/week	7+ servings/week	<=3 days/week	Never use	1–3 days/week	Never use	Never use	Never use	4+ days/week
B89	39.65	White (non-Hispanic)	Postgraduate	22.8	Never	Never	Never or <1 serving/week	Never use	Never use	Everyday	Never use	Never use	Never use	Never use
B90	47.4	White (non-Hispanic)	College graduate	40.1	Ever	1-2 drinks/week		Never use	<=3 days/week	1–3 days/week	Never use	Never use	Never use	4+ days/week
B91	41.66	White (non-Hispanic)	College graduate	26.9	Ever	>=1 drink/week	Never or <1 serving/week	Never use	Everyday	Everyday	1 day/week	1 day/week	Never use	1 day/week
B92	44.95	White (non-Hispanic)	Post high school	31.9	Ever	>=1 drink/week	7+ servings/week	Never use	Everyday	Never	Never use	Never use	Never use	Never use
B93	40.54	White (non-Hispanic)	Postgraduate	26.3	Ever	>=1 drink/week	Never or <1 serving/week	Never use	Never use	Never	Never use	Never use	Never use	Never use
B94	40.51	White (non-Hispanic)	Postgraduate	24.7	Ever	1-2 drinks/week		Never use	4–6 days/week	Never	Never use	2–3 days/week	Never use	2–3 days/week
B95	47.14	White (non-Hispanic)	Postgraduate	25.2	Ever	3–5 drinks/week		<=3 days/week	<=3 days/week	Never	Never use	Never use	Never use	1 day/week
B96	40.17	White (non-Hispanic)	College graduate	29.2	Ever	1-2 drinks/week		Never use	Everyday	Everyday	1 day/week	4+ days/week	Never use	1 day/week
B97	40.41	White (non-Hispanic)	Postgraduate	22.7	Ever	3–5 drinks/week	7+ servings/week	Everyday	Everyday	Never	Never use	2–3 days/week	Never use	4+ days/week
B98	46.89	White (non-Hispanic)	Post high school	21.5	Never	Never	Never or <1 serving/week	Never use	Everyday	Everyday	Never use	Never use		1 day/week
B99	46.4	White (non-Hispanic)	Postgraduate	30.7	Never	Never	Never or <1 serving/week	Never use	Everyday	Everyday	Never use	1 day/week		Never use
B100	40.27	White (non-Hispanic)	Postgraduate	25.9	Ever	1-2 drinks/week	Never or <1 serving/week	Never use	Everyday	Never	Never use	Never use	Never use	4+ days/week
B101	50.7	White (non-Hispanic)	Postgraduate	21	Ever	>=1 drink/week	Never or <1 serving/week	Never use	Never use	Everyday	Never use	Never use	Never use	1 day/week
B102	42.63	White (non-Hispanic)	Postgraduate	29.4	Ever	3–5 drinks/week		Never use	Everyday	Never	Never use	1 day/week	Never use	2–3 days/week
B103	47.42	White (non-Hispanic)	Postgraduate	27.4	Ever	3–5 drinks/week	Never or <1 serving/week	Everyday	Everyday	Everyday	1 day/week	1 day/week	Never use	1 day/week
B104	49.78	Black (non-Hispanic)		36.3	Never	Never	Never or <1 serving/week	<=3 days/week	Never use	Everyday	Never use	Never use		2–3 days/week
B105	41.7	Black (non-Hispanic)	Postgraduate	30.8	Ever	1-2 drinks/week		Never use	<=3 days/week	Never	Never use	Never use	Never use	2–3 days/week
B106	48.24	Black (non-Hispanic)	Post high school	36.5	Ever	>=1 drink/week	Never or <1 serving/week	Never use	Never use	4–6 days/week	Never use	1 day/week	Never use	2–3 days/week
B107	43.35	White (non-Hispanic)	Postgraduate	25.4	Ever	3–5 drinks/week		Never use	Never use	1–3 days/week	Never use	1 day/week	Never use	1 day/week
B108	42.61	White (non-Hispanic)	Postgraduate	31.1	Ever	6+ drinks/week	Never or <1 serving/week	<=3 days/week	<=3 days/week	Never	1 day/week	1 day/week	Never use	1 day/week
B109	43.38	White (non-Hispanic)	Postgraduate	20.3	Ever	3–5 drinks/week	2–6 servings/week	Never use	Never use	Never	Never use	Never use	Never use	Never use
B110	44.89	White (non-Hispanic)	College graduate	33	Ever	3–5 drinks/week	Never or <1 serving/week	Never use	Everyday	Never	Never use	2–3 days/week		2–3 days/week
B111	40.51	Others	Post high school	26.4	Ever	6+ drinks/week	1 serving/week	4–6 days/week	Never use	Everyday	Never use	Never use	Never use	Never use
B112	41.17	White (non-Hispanic)	Post high school	20.8	Ever	>=1 drink/week	Never or <1 serving/week	Never use	Never use	Everyday	Never use	Never use	Never use	Never use
B113	40.03	Black (non-Hispanic)	High school and below	24.5	Never	Never	2–6 servings/week	Never use	<=3 days/week	Never	Never use	1 day/week	Never use	Never use
B114	47.46	Black (non-Hispanic)		43.7	Never	Never	7+ servings/week	Everyday	Everyday	Everyday	Never use	1 day/week	Never use	Never use
B115	49.62	White (non-Hispanic)	Postgraduate	24.4	Ever	1-2 drinks/week	2–6 servings/week	Never use	Everyday	Everyday	Never use	Never use	Never use	Never use
B116	41.2	White (non-Hispanic)	Postgraduate	27.3	Never	Never		<=3 days/week	4–6 days/week	Never	Never use	1 day/week	Never use	1 day/week
B117	49.94	White (non-Hispanic)	Postgraduate	21.4	Ever	3–5 drinks/week		Never use	Never use	Never	Never use	Never use	Never use	1 day/week
B118	47.58	White (non-Hispanic)	College graduate	26.4	Ever	3–5 drinks/week		Everyday	Everyday	Everyday	Never use	1 day/week		2–3 days/week
B119	49.17	White (non-Hispanic)	Postgraduate	21.5	Never	Never	7+ servings/week	4–6 days/week	Everyday	Everyday	Never use	1 day/week	Never use	Never use
B120	50.57	White (non-Hispanic)	Postgraduate	26.4	Ever	1-2 drinks/week	7+ servings/week	Never use	Everyday	Everyday	Never use	Never use	Never use	1 day/week
B121	42.12	White (non-Hispanic)	Postgraduate	21	Ever	>=1 drink/week	7+ servings/week	Never use	<=3 days/week	1–3 days/week	Never use	2–3 days/week	Never use	2–3 days/week
B122	40.12	White (non-Hispanic)	Postgraduate	43.3	Never	Never	Never or <1 serving/week	Never use	Never use	Everyday	Never use	Never use		Never use
B123	45.32	White (non-Hispanic)		30.4	Ever	3–5 drinks/week	2–6 servings/week	Never use	<=3 days/week	Everyday	Never use	2–3 days/week	Never use	2–3 days/week
B124	42.44	White (non-Hispanic)	College graduate	18.2	Never	Never	2–6 servings/week	Never use	Never use	Everyday	Never use	Never use	Never use	1 day/week
B125	51.38	White (non-Hispanic)	College graduate	34.1	Ever	>=1 drink/week	1 serving/week	Never use	<=3 days/week	1–3 days/week	Never use	2–3 days/week	1-3 day/week	1 day/week
B126	41.07	Others	College graduate	27	Ever	>=1 drink/week	7+ servings/week	Never use	Never use	Never	4+ days/week	Never use	Never use	2–3 days/week
B127	40	White (non-Hispanic)	Postgraduate	25.5	Ever	3–5 drinks/week		Never use	Never use	Everyday	Never use	Never use	Never use	1 day/week
B128	45.52	White (non-Hispanic)	Postgraduate	33.1	Never	Never	2–6 servings/week	<=3 days/week	Everyday	Everyday	Never use	1 day/week	Never use	1 day/week
B129	41.83	Black (non-Hispanic)		36.5	Ever	>=1 drink/week	2–6 servings/week	Never use	Never use	Never	2–3 days/week	2–3 days/week	Never use	2–3 days/week
B130	43.57	Black (non-Hispanic)	College graduate	42.4	Ever	>=1 drink/week	Never or <1 serving/week	Never use	<=3 days/week	1–3 days/week	Never use	Never use	Never use	Never use
B131	40.97	White (non-Hispanic)	Postgraduate	36.7	Ever	>=1 drink/week	2–6 servings/week	Everyday	Everyday	Everyday	Never use	1 day/week	Never use	Never use
B132	40.24	White (non-Hispanic)	Postgraduate	33.4	Ever	1-2 drinks/week	Never or <1 serving/week	Never use	Never use	Everyday	Never use	Never use	Never use	Never use
B133	36.52	White (non-Hispanic)	College graduate	20.8	Ever	1-2 drinks/week	7+ servings/week	Never use	Never use	Never	Never use	1 day/week	Never use	4+ days/week
B134	38.88	Others	Postgraduate	22.7	Never	Never	Never or <1 serving/week	Never use	Never use	Everyday	Never use	Never use	Never use	1 day/week
B135	45.05	White (non-Hispanic)	Postgraduate	32.5	Ever	>=1 drink/week	7+ servings/week	Never use	Never use	Never	Never use	2–3 days/week	Never use	1 day/week
B136	48.06	Others		26.6	Ever	3–5 drinks/week		Never use	Never use	Never	Never use	Never use	Never use	2–3 days/week
B137	44.7	White (non-Hispanic)	Postgraduate	32.9	Ever	1-2 drinks/week		Never use	Never use	Never	1 day/week	4+ days/week	Never use	1 day/week
B138	49.75	Black (non-Hispanic)	Post high school	39.1	Never	Never	2–6 servings/week	Never use	<=3 days/week	Never	Never use	2–3 days/week		Never use
B139	49.61	White (non-Hispanic)	College graduate	37.3	Ever	>=1 drink/week		Never use	Never use	4–6 days/week	Never use	2–3 days/week	Never use	4+ days/week
B140	43.77	Black (non-Hispanic)	College graduate	36.9	Never	Never		Never use	Never use	Never	Never use	4+ days/week	Never use	4+ days/week
B141	42.72	White (non-Hispanic)	Postgraduate	44.6	Ever	>=1 drink/week	1 serving/week	Never use	Everyday	Everyday	Never use	Never use	Never use	Never use
B142	40.47	White (non-Hispanic)	College graduate	23.4	Ever	3–5 drinks/week		Never use	Never use	1–3 days/week	Never use	1 day/week	Never use	1 day/week
B143	44.12	Black (non-Hispanic)	Postgraduate	28	Ever	1-2 drinks/week	Never or <1 serving/week	Never use	Never use	Never	Never use	1 day/week	Never use	2–3 days/week
B144	41.09	White (non-Hispanic)	Postgraduate	26.5	Ever	1-2 drinks/week		Never use	Never use	1–3 days/week	Never use	1 day/week	Never use	4+ days/week
B145	40.28	White (non-Hispanic)	College graduate	21.1	Ever	3–5 drinks/week	Never or <1 serving/week	Never use	<=3 days/week	1–3 days/week	Never use	Never use	Never use	Never use
B146	51.63	White (non-Hispanic)	College graduate	26.6	Ever	>=1 drink/week		Never use	Never use	Never	Never use	Never use	Never use	1 day/week
B147	41.56	Black (non-Hispanic)	Postgraduate	20.6	Never	Never	Never or <1 serving/week	Never use	Never use	4–6 days/week	Never use	Never use	Never use	2–3 days/week
B148	40.57	Others	Postgraduate	22.5	Never	Never	1 serving/week	<=3 days/week	4–6 days/week	Never	Never use	2–3 days/week	Never use	Never use
B149	45.11	White (non-Hispanic)	High school and below	19.6	Never	Never	Never or <1 serving/week	Never use	Never use	4–6 days/week	Never use	Never use	Never use	Never use
B150	45.53	White (non-Hispanic)	College graduate	27.3	Ever	>=1 drink/week	Never or <1 serving/week	Never use	<=3 days/week	Everyday	Never use	2–3 days/week	Never use	1 day/week
B151	46.31	White (non-Hispanic)	Postgraduate	25.7	Ever	>=1 drink/week	Never or <1 serving/week	4–6 days/week	4–6 days/week	4–6 days/week	Never use	1 day/week	Never use	2–3 days/week
B152	44.53	Black (non-Hispanic)	Postgraduate	31.1	Ever	>=1 drink/week		Never use	Everyday	Never	Never use	Never use	Never use	Never use
B153	44.91	White (non-Hispanic)	College graduate	26.6	Ever	6+ drinks/week		Never use	<=3 days/week	1–3 days/week	Never use	Never use	Never use	1 day/week
B154	44.63	White (non-Hispanic)	Post high school	21.7	Never	Never	2–6 servings/week	Never use	Never use	Everyday	Never use	1 day/week	Never use	1 day/week
B155	36.24	White (non-Hispanic)	College graduate	31.3	Ever	>=1 drink/week	7+ servings/week	Never use	4–6 days/week	1–3 days/week	Never use	2–3 days/week	Never use	4+ days/week
B156	42.46	White (non-Hispanic)	College graduate	32.6	Ever	1-2 drinks/week	7+ servings/week	Everyday	Everyday	Everyday	Never use	4+ days/week	Never use	4+ days/week
B157	45.65	White (non-Hispanic)	College graduate	22.4	Ever	>=1 drink/week	7+ servings/week	Never use	Everyday	Never	Never use	1 day/week	Never use	1 day/week
B158	52.21	Black (non-Hispanic)	High school and below	19.1	Ever	3–5 drinks/week	2–6 servings/week	4–6 days/week	4–6 days/week	4–6 days/week	1 day/week	2–3 days/week	Never use	4+ days/week
B159	44.82	Black (non-Hispanic)	Post high school	19.4	Never	Never	Never or <1 serving/week	<=3 days/week	<=3 days/week	1–3 days/week	Never use	1 day/week	Never use	1 day/week
B160	41.99	Black (non-Hispanic)	High school and below	31.5	Never	Never	Never or <1 serving/week	Never use	Never use	Never	Never use	2–3 days/week	1-3 day/week	Never use
B161	41.47	Others	College graduate	36.6	Never	Never	Never or <1 serving/week	Never use	4–6 days/week	Never	Never use	4+ days/week	Never use	Never use
B162	38.29	White (non-Hispanic)	Postgraduate	22.4	Ever	6+ drinks/week		Never use	Never use	Everyday	Never use	4+ days/week	Never use	4+ days/week
B163	45.12	White (non-Hispanic)	High school and below	34.3	Ever	>=1 drink/week	Never or <1 serving/week	Never use	Never use	Never	Never use	Never use	Never use	1 day/week
B164	44.32	White (non-Hispanic)	College graduate	21.8	Ever	3–5 drinks/week	2–6 servings/week	Never use	<=3 days/week	1–3 days/week	Never use	Never use	Never use	1 day/week
B165	40.02	White (non-Hispanic)	College graduate	36.1	Ever	>=1 drink/week	Never or <1 serving/week	Never use	Everyday	4–6 days/week	Never use	1 day/week	Never use	1 day/week
B166	47.65	Others		24.7	Ever	3–5 drinks/week		<=3 days/week	<=3 days/week	1–3 days/week	1 day/week	1 day/week	Never use	1 day/week
B167	41.71	White (non-Hispanic)	Postgraduate	18.8	Ever	6+ drinks/week	7+ servings/week	Never use	Never use	Everyday	Never use	Never use	Never use	Never use
B168	40.03	White (non-Hispanic)	Postgraduate	30.4	Ever	3–5 drinks/week		Everyday	Never use	Everyday	Never use	1 day/week	Never use	Never use
B169	51.17	White (non-Hispanic)	Postgraduate	24.2	Ever	3–5 drinks/week	2–6 servings/week	Never use	Everyday	Never	Never use	4+ days/week	Never use	4+ days/week
B170	40.11	White (non-Hispanic)	Postgraduate	34.7	Never	Never	Never or <1 serving/week	Never use	4–6 days/week	4–6 days/week	Never use	2–3 days/week	Never use	2–3 days/week
B171	50.22	White (non-Hispanic)	College graduate	23.3	Ever	>=1 drink/week	Never or <1 serving/week	Everyday	Everyday	Never	Never use	Never use	Never use	Never use
B172	40.81	Black (non-Hispanic)	Postgraduate	47.3	Ever	>=1 drink/week		4–6 days/week	Everyday	Everyday	Never use	2–3 days/week	Never use	2–3 days/week
B173	46.83	White (non-Hispanic)	College graduate	25.3	Ever	1-2 drinks/week		Never use	Everyday	Never	Never use	Never use	Never use	1 day/week
B174	53.41	White (non-Hispanic)	College graduate	21.2	Ever	3–5 drinks/week	7+ servings/week	Never use	<=3 days/week	Everyday	Never use	Never use	Never use	Never use
B175	42.38	White (non-Hispanic)	College graduate	24.6	Ever	1-2 drinks/week	Never or <1 serving/week	Never use	Never use	Never	Never use	Never use	Never use	1 day/week
B176	49.75	White (non-Hispanic)	Postgraduate	21.1	Never	Never	7+ servings/week	Never use	Never use	Everyday	Never use	Never use	Never use	Never use
B177	51.67	White (non-Hispanic)	Postgraduate	31.6	Ever	1-2 drinks/week		Never use	Never use	Never	Never use	Never use	Never use	1 day/week
B178	44.38	White (non-Hispanic)	Postgraduate	19.7	Ever	6+ drinks/week		Never use	<=3 days/week	Never	Never use	Never use	Never use	Never use
B179	52.64	White (non-Hispanic)	Postgraduate	23.1	Ever	6+ drinks/week	7+ servings/week	Never use	Never use	Never	Never use	Never use	Never use	Never use
B180	52.66	Black (non-Hispanic)	Post high school	25.7	Ever	1-2 drinks/week	Never or <1 serving/week	Never use	Never use	1–3 days/week	Never use	4+ days/week	Never use	4+ days/week
B181	40.23	White (non-Hispanic)	College graduate	33.2	Ever	>=1 drink/week	Never or <1 serving/week	Never use	Everyday	Everyday	Never use	2–3 days/week	Never use	2–3 days/week
B182	49.48	White (non-Hispanic)	Postgraduate	30.4	Ever	6+ drinks/week		Never use	Everyday	Everyday	Never use	Never use	Never use	Never use
B183	50.53	White (non-Hispanic)	Post high school	37.1	Ever	3–5 drinks/week	7+ servings/week	Never use	Everyday	Everyday	Never use	4+ days/week	Never use	4+ days/week
B184	52.24	White (non-Hispanic)	College graduate	24.4	Ever	1-2 drinks/week	2–6 servings/week	Never use	Never use	Everyday	Never use	1 day/week	Never use	4+ days/week
B185	46.34	White (non-Hispanic)		21.6	Never	Never	Never or <1 serving/week	Never use	Everyday	Never	Never use	1 day/week	Never use	2–3 days/week
B186	47.97	White (non-Hispanic)	College graduate	20.6	Ever	6+ drinks/week		Never use	Never use	Never	Never use	Never use	Never use	1 day/week
B187	45.12	White (non-Hispanic)	Postgraduate	31.7	Ever	3–5 drinks/week		Never use	Never use	Never	Never use	Never use	Never use	1 day/week
B188	44.08	White (non-Hispanic)	College graduate	28.7	Never	Never	1 serving/week	Never use	Everyday	Everyday	Never use	Never use	Never use	4+ days/week
B189	46.86	Black (non-Hispanic)	Postgraduate	34.4	Ever	3–5 drinks/week	1 serving/week	Never use	Everyday	Everyday	2–3 days/week	Never use	Never use	Never use
B190	48.64	White (non-Hispanic)	Post high school	36.4	Ever	1-2 drinks/week	7+ servings/week	Never use	Everyday	Everyday	Never use	2–3 days/week	Never use	2–3 days/week
B191	49.4	White (non-Hispanic)	College graduate	30.3	Ever	3–5 drinks/week	7+ servings/week	Never use	Everyday	Never	Never use	Never use	Never use	1 day/week
B192	44.24	White (non-Hispanic)	Post high school	31.5	Ever	>=1 drink/week	7+ servings/week	Never use	Never use	1–3 days/week	Never use	2–3 days/week	Never use	4+ days/week
B193	55.78	White (non-Hispanic)	College graduate	43.5	Ever	6+ drinks/week	Never or <1 serving/week	Never use	Everyday	Everyday	4+ days/week	4+ days/week	Never use	4+ days/week
B194	44.39	Black (non-Hispanic)	Postgraduate	23	Never	Never	Never or <1 serving/week	Never use	Never use	Never	Never use	Never use	Never use	4+ days/week
B195	43.86	White (non-Hispanic)	Postgraduate	28.6	Ever	1-2 drinks/week		Never use	Never use	Everyday	Never use	Never use	Never use	Never use
B196	35.67	White (non-Hispanic)	Postgraduate	30.4	Ever	1-2 drinks/week		Never use	4–6 days/week	Never	Never use	Never use	Never use	1 day/week
B197	42.1	Others	College graduate	20.2	Ever	>=1 drink/week	Never or <1 serving/week	Everyday	Everyday	Never	Never use	Never use	Never use	2–3 days/week
B198	44.47	White (non-Hispanic)		24.4	Never	Never	2–6 servings/week	Never use	Never use	Never	Never use	Never use	Never use	Never use
B199	46.14	Black (non-Hispanic)	Post high school	35.2	Ever	>=1 drink/week	Never or <1 serving/week	Everyday	Everyday	Everyday	Never use	4+ days/week	Never use	2–3 days/week
B200	41.26	Black (non-Hispanic)		29.3	Never	Never	2–6 servings/week	Everyday	Everyday	1–3 days/week	Never use	4+ days/week	Never use	2–3 days/week
B201	40.53	White (non-Hispanic)	Post high school	47	Ever	>=1 drink/week	Never or <1 serving/week	Never use	Everyday	Everyday	4+ days/week	2–3 days/week	Never use	Never use
B202	45.29	Black (non-Hispanic)		44	Ever	1-2 drinks/week	2–6 servings/week	Never use	Never use	Never	Never use	2–3 days/week	Never use	4+ days/week
B203	44.33	White (non-Hispanic)	Postgraduate	29.2	Ever	6+ drinks/week		Everyday	<=3 days/week	Never	Never use	Never use	Never use	1 day/week
B204	36.85	White (non-Hispanic)	Postgraduate	24.1	Never	Never		Never use	Never use	Everyday	Never use	1 day/week	Never use	Never use
B205	48.97	White (non-Hispanic)	College graduate	38.2	Ever	6+ drinks/week	Never or <1 serving/week	Everyday	Everyday	4–6 days/week	Never use	Never use	Never use	4+ days/week
B206	47.14	White (non-Hispanic)	College graduate	30.1	Ever	3–5 drinks/week	Never or <1 serving/week	<=3 days/week	Everyday	Everyday	Never use	1 day/week	Never use	2–3 days/week
B207	47.02	Black (non-Hispanic)	High school and below	27.1	Never	Never	Never or <1 serving/week	Never use	Everyday	4–6 days/week	Never use	4+ days/week	Never use	1 day/week
B208	47.76	White (non-Hispanic)		33.3	Ever	>=1 drink/week	2–6 servings/week	Never use	Never use	Everyday	Never use	Never use	Never use	Never use
B209	45.81	White (non-Hispanic)		49.1	Never	Never	Never or <1 serving/week	Everyday	Everyday	Everyday	2–3 days/week	4+ days/week	Never use	2–3 days/week
B210	49.44	Black (non-Hispanic)		37.8	Never	Never	Never or <1 serving/week	Never use	Everyday	Everyday	Never use	Never use	Never use	1 day/week
B211	41.26	White (non-Hispanic)	College graduate	23	Never	Never	Never or <1 serving/week	Never use	Never use	Everyday	Never use	Never use	Never use	1 day/week
B212	40.13	White (non-Hispanic)	Postgraduate	34.9	Ever	6+ drinks/week		Everyday	Everyday	Never	1 day/week	1 day/week	Never use	2–3 days/week
B213	47.3	Others	Postgraduate	22.4	Never	Never		Never use	Everyday	Everyday	Never use	Never use	Never use	Never use
B214	35.47	White (non-Hispanic)	Postgraduate	30.6	Ever	>=1 drink/week	1 serving/week	Never use	<=3 days/week	Never	Never use	Never use	Never use	Never use
B215	48.71	White (non-Hispanic)	College graduate	20.4	Ever	1-2 drinks/week	7+ servings/week	Never use	Never use	Everyday	Never use	1 day/week	Never use	1 day/week
B216	53.06	White (non-Hispanic)	Postgraduate	47.5	Ever	>=1 drink/week	Never or <1 serving/week	Never use	Everyday	Everyday	Never use	Never use	Never use	2–3 days/week
B217	44.3	White (non-Hispanic)	Postgraduate	26.5	Ever	6+ drinks/week		Everyday	Everyday	Everyday	Never use	4+ days/week	Never use	4+ days/week
B218	38.97	White (non-Hispanic)	Postgraduate	25.4	Ever	1-2 drinks/week	7+ servings/week	Never use	Never use	Never	Never use	Never use	Never use	4+ days/week
B219	50.52	White (non-Hispanic)	College graduate	50.9	Never	Never	2–6 servings/week	Everyday	<=3 days/week	Everyday	1 day/week	1 day/week	Never use	1 day/week
B220	41.74	Black (non-Hispanic)	College graduate	37.5	Ever	>=1 drink/week	7+ servings/week	Never use	Never use	1–3 days/week	Never use	1 day/week	Never use	1 day/week
B221	43.56	White (non-Hispanic)	Postgraduate	22.4	Ever	1-2 drinks/week	7+ servings/week	Never use	Never use	Never	Never use	4+ days/week	Never use	4+ days/week
B222	40.46	White (non-Hispanic)	Post high school	45.1	Ever	6+ drinks/week	7+ servings/week	Never use	Never use	Never	Never use	Never use	Never use	Never use
B223	51.73	White (non-Hispanic)	Postgraduate	33.9	Ever	>=1 drink/week		Never use	Never use	Never	Never use	4+ days/week	Never use	Never use
B224	40.98	Black (non-Hispanic)		25.4	Ever	1-2 drinks/week	2–6 servings/week	<=3 days/week	Never use	Never	Never use	Never use	Never use	1 day/week
B225	43.65	White (non-Hispanic)	College graduate	28.8	Never	Never		Never use	Never use	Never	Never use	Never use	Never use	Never use
B226	39.98	White (non-Hispanic)		36.6	Ever	>=1 drink/week	7+ servings/week	Never use	Never use	Everyday	2–3 days/week	1 day/week	Never use	1 day/week
B227	40.4	Black (non-Hispanic)		30	Ever	1-2 drinks/week	Never or <1 serving/week	Never use	Never use	Never	1 day/week	1 day/week	Never use	1 day/week
B228	44.87	White (non-Hispanic)		25.9	Never	Never	Never or <1 serving/week	Never use	Everyday	Everyday	Never use	Never use	Never use	1 day/week
B229	43.66	Others		29.8	Never	Never	Never or <1 serving/week	Never use	Never use	Never	Never use	1 day/week	Never use	2–3 days/week
B230	40.06	White (non-Hispanic)		26.6	Ever	1-2 drinks/week	7+ servings/week	Never use	Never use	Everyday	1 day/week	Never use	Never use	2–3 days/week
B231	41.09	White (non-Hispanic)	College graduate	45.9	Ever	>=1 drink/week		Everyday	Everyday	Everyday	Never use	2–3 days/week	Never use	Never use
B232	43.68	White (non-Hispanic)	Postgraduate	39.8	Ever	>=1 drink/week	7+ servings/week	Everyday	Everyday	Everyday	Never use	1 day/week	Never use	1 day/week
B233	53.81	White (non-Hispanic)		27.2	Ever	3–5 drinks/week	7+ servings/week	<=3 days/week	<=3 days/week	1–3 days/week	Never use	2–3 days/week	1-3 day/week	2–3 days/week
B234	40.43	White (non-Hispanic)	College graduate	30.1	Never	Never		Everyday	Everyday	Everyday	Never use	4+ days/week	Never use	2–3 days/week
B235	45.67	Black (non-Hispanic)	Post high school	53.2	Never	Never	Never or <1 serving/week	Never use	Never use	1–3 days/week	Never use	1 day/week	Never use	Never use
B236	37.96	White (non-Hispanic)	Postgraduate	37.8	Never	Never	7+ servings/week	Never use	Never use	Never	Never use	Never use	Never use	2–3 days/week
B237	44.4	White (non-Hispanic)	Post high school	37.8	Ever	3–5 drinks/week		Never use	Never use	Never	Never use	Never use	1-3 day/week	Never use
B238	47.02	White (non-Hispanic)	Postgraduate	26.7	Ever	3–5 drinks/week		Never use	Never use	Everyday	1 day/week	1 day/week	Never use	Never use
B239	45.12	White (non-Hispanic)	Postgraduate	31.2	Ever	>=1 drink/week		Never use	<=3 days/week	Everyday	Never use	Never use	Never use	Never use
B240	42.68	White (non-Hispanic)	Postgraduate	36.9	Never	Never		Never use	Never use	Never	Never use	Never use	Never use	Never use
B241	43.86	Black (non-Hispanic)		43.3	Ever	>=1 drink/week	Never or <1 serving/week	Never use	Never use	Never	Never use	Never use	Never use	Never use
B242	46.89	Black (non-Hispanic)		52.6	Ever	>=1 drink/week		Never use	Never use	Never	Never use	2–3 days/week	Never use	Never use
B243	44.28	White (non-Hispanic)	Postgraduate	41.5	Ever	>=1 drink/week	Never or <1 serving/week	Never use	Everyday	Everyday	Never use	4+ days/week	Never use	Never use
B244	42.83	White (non-Hispanic)	College graduate	37.7	Ever	>=1 drink/week	1 serving/week	Never use	Never use	Everyday	4+ days/week	2–3 days/week	Never use	2–3 days/week
B245	52.06	Black (non-Hispanic)	Post high school	40	Never	Never	2–6 servings/week	Never use	4–6 days/week	Everyday	Never use	1 day/week	Never use	2–3 days/week
B246	52.36	White (non-Hispanic)		19.7	Ever	>=1 drink/week	Never or <1 serving/week	Never use	<=3 days/week	Never	Never use	1 day/week	Never use	2–3 days/week
B247	41.38	White (non-Hispanic)	Postgraduate	30.3	Ever	>=1 drink/week		Never use	Never use	1–3 days/week	Never use	2–3 days/week	Never use	Never use
B248	44.36	Black (non-Hispanic)	College graduate	37.4	Never	Never	Never or <1 serving/week	Never use	Everyday	Never	Never use	4+ days/week	Never use	Never use
B249	51.06	White (non-Hispanic)	Postgraduate	31.4	Ever	6+ drinks/week		Never use	Everyday	Everyday	Never use	Never use	1-3 day/week	1 day/week
B250	52.07	Black (non-Hispanic)	Post high school	40.6	Never	Never		Never use	Everyday	Everyday	Never use	Never use		Never use
B251	42.03	White (non-Hispanic)	Postgraduate	20	Ever	1-2 drinks/week	Never or <1 serving/week	<=3 days/week	<=3 days/week	Never	Never use	4+ days/week	Never use	Never use
B252	41.74	White (non-Hispanic)	College graduate	27.3	Ever	1-2 drinks/week	7+ servings/week	Never use	Never use	Everyday	Never use	Never use	Never use	2–3 days/week
B253	39.97	White (non-Hispanic)	Postgraduate	30.3	Ever	>=1 drink/week	7+ servings/week	Everyday	Everyday	Everyday	Never use	4+ days/week	Never use	4+ days/week
B254	38.23	White (non-Hispanic)	College graduate	21.5	Ever	1-2 drinks/week	Never or <1 serving/week	Never use	Never use	Never	Never use	Never use	Never use	1 day/week
B255	53.5	White (non-Hispanic)	Postgraduate	47.1	Ever	3–5 drinks/week		Never use	Never use	Never	Never use	Never use	Never use	1 day/week
B256	53.61	White (non-Hispanic)	College graduate	46	Ever	>=1 drink/week	7+ servings/week	Never use	Never use	Never	Never use	2–3 days/week	Never use	2–3 days/week
B257	51.7	White (non-Hispanic)	College graduate	21.3	Never	Never		Never use	<=3 days/week	1–3 days/week	Never use	Never use	Never use	1 day/week
B258	45.41	White (non-Hispanic)	College graduate	44.7	Ever	>=1 drink/week		Never use	Never use	1–3 days/week	Never use	1 day/week	Never use	1 day/week
B259	45.85	White (non-Hispanic)	College graduate	20.9	Ever	1-2 drinks/week		<=3 days/week	<=3 days/week	1–3 days/week	Never use	Never use	Never use	Never use
B260	43.02	White (non-Hispanic)	Postgraduate	22.2	Ever	3–5 drinks/week		Never use	Never use	Never	Never use	Never use	Never use	Never use
B261	40.03	White (non-Hispanic)	Postgraduate	32.2	Ever	6+ drinks/week		Everyday	Everyday	Never	Never use	Never use	Never use	1 day/week
B262	50.42	Black (non-Hispanic)		35.2	Never	Never	Never or <1 serving/week	Never use	Never use	Everyday	Never use	4+ days/week	1-3 day/week	Never use
B263	46.42	Black (non-Hispanic)		31	Ever	1-2 drinks/week	Never or <1 serving/week	Never use	<=3 days/week	1–3 days/week	4+ days/week	4+ days/week	1-3 day/week	1 day/week
B264	40.94	White (non-Hispanic)	High school and below	32.6	Never	Never	7+ servings/week	Never use	Never use	Never	Never use	4+ days/week	Never use	2–3 days/week
B265	46.47	White (non-Hispanic)	Postgraduate	49.9	Ever	3–5 drinks/week	2–6 servings/week	<=3 days/week	Never use	4–6 days/week	Never use	Never use	Never use	2–3 days/week
B266	51.1	White (non-Hispanic)	Postgraduate	35.1	Ever	1-2 drinks/week	1 serving/week	Everyday	Everyday	Everyday	Never use	1 day/week	Never use	1 day/week
B267	52.04	White (non-Hispanic)	College graduate	29.3	Ever	3–5 drinks/week	7+ servings/week	<=3 days/week	Everyday	4–6 days/week	Never use	1 day/week	Never use	2–3 days/week
B268	48.94	White (non-Hispanic)	College graduate	33.4	Ever	1-2 drinks/week	7+ servings/week	Everyday	Never use	Everyday	Never use	1 day/week		2–3 days/week
B269	50.17	White (non-Hispanic)	College graduate	29.7	Never	Never	Never or <1 serving/week	Everyday	Everyday	Everyday	1 day/week	1 day/week	Never use	1 day/week
B270	43.62	Black (non-Hispanic)	College graduate	40	Ever	1-2 drinks/week	7+ servings/week	Never use	Never use	Never	Never use	Never use	Never use	Never use
B271	46.48	Black (non-Hispanic)	High school and below	38.7	Never	Never	Never or <1 serving/week	Never use	Never use	Never	Never use	Never use	1-3 day/week	4+ days/week
B272	45.16	Black (non-Hispanic)		27.1	Ever	1-2 drinks/week	Never or <1 serving/week	Everyday	<=3 days/week	Never	Never use	4+ days/week	Never use	1 day/week
B273	40.96	White (non-Hispanic)		26.4	Ever	>=1 drink/week	7+ servings/week	Never use	Everyday	Everyday	Never use	4+ days/week	Never use	4+ days/week
B274	47.69	White (non-Hispanic)	Postgraduate	24.1	Ever	1-2 drinks/week		Never use	Everyday	Never	Never use	1 day/week	Never use	2–3 days/week
B275	41.26	White (non-Hispanic)	College graduate	30.8	Ever	6+ drinks/week		Never use	Never use	Everyday	Never use	Never use	Never use	2–3 days/week
B276	53.04	Black (non-Hispanic)	High school and below	33	Never	Never	Never or <1 serving/week	Never use	<=3 days/week	Never	1 day/week	Never use	Never use	1 day/week
B277	42.05	White (non-Hispanic)	Post high school	24.7	Ever	1-2 drinks/week	7+ servings/week	Never use	<=3 days/week	1–3 days/week	Never use	Never use	Never use	2–3 days/week
B278	53.22	Black (non-Hispanic)	High school and below	40.1	Ever	3–5 drinks/week	Never or <1 serving/week	Never use	Everyday	Everyday	Never use	Never use		Never use
B279	43.74	White (non-Hispanic)	Postgraduate	22.7	Ever	3–5 drinks/week	7+ servings/week	Never use	<=3 days/week	Everyday	1 day/week	2–3 days/week	Never use	2–3 days/week
B280	51	White (non-Hispanic)	Postgraduate	25.7	Never	Never	2–6 servings/week	<=3 days/week	<=3 days/week	Never	Never use	1 day/week	Never use	1 day/week
B281	48.49	White (non-Hispanic)	College graduate	39.6	Ever	3–5 drinks/week		Never use	Never use	1–3 days/week	Never use	Never use	Never use	1 day/week
B282	47.36	White (non-Hispanic)	Postgraduate	21.5	Ever	6+ drinks/week		Never use	<=3 days/week	Never	Never use	Never use	Never use	Never use
B283	45.01	Others	Postgraduate	37.2	Never	Never	Never or <1 serving/week	Never use	<=3 days/week	Everyday	Never use	Never use	Never use	Never use
B284	44.45	White (non-Hispanic)	Post high school	37.2	Ever	3–5 drinks/week	7+ servings/week	Never use	Never use	Never	Never use	Never use	Never use	4+ days/week
B285	43.28	White (non-Hispanic)	Postgraduate	27	Ever	6+ drinks/week		Never use	Never use	1–3 days/week	Never use	Never use	Never use	2–3 days/week
B286	43.05	White (non-Hispanic)	Postgraduate	19.8	Ever	1-2 drinks/week	Never or <1 serving/week	Never use	Never use	Never	Never use	Never use	Never use	Never use
B287	42.63	Black (non-Hispanic)		27.9	Ever	>=1 drink/week	Never or <1 serving/week	Never use	Never use	Never	Never use	4+ days/week	Never use	1 day/week
B288	40.01	White (non-Hispanic)	Postgraduate	36.6	Ever	6+ drinks/week	7+ servings/week	Never use	<=3 days/week	4–6 days/week	Never use	1 day/week	Never use	2–3 days/week
B289	44.91	Black (non-Hispanic)		37.1	Ever	>=1 drink/week	7+ servings/week	Never use	Everyday	4–6 days/week	Never use	1 day/week	Never use	2–3 days/week
B290	52.5	White (non-Hispanic)	College graduate	43.5	Ever	1-2 drinks/week		Never use	Everyday	Everyday	Never use	1 day/week		1 day/week
B291	44.06	White (non-Hispanic)	College graduate	23.8	Ever	6+ drinks/week	1 serving/week	Never use	Never use	Never	Never use	Never use	Never use	1 day/week
B292	41.56	Black (non-Hispanic)	Post high school	40.4	Never	Never		Everyday	Everyday	Everyday	Never use	4+ days/week		Never use
B293	43.9	Black (non-Hispanic)	College graduate	29.6	Ever	3–5 drinks/week	7+ servings/week	Never use	Never use	1–3 days/week	Never use	2–3 days/week	Never use	Never use
B294	47.53	White (non-Hispanic)		27.8	Ever	3–5 drinks/week	Never or <1 serving/week	Never use	<=3 days/week	1–3 days/week	Never use	2–3 days/week	1-3 day/week	1 day/week
B295	42.94	White (non-Hispanic)	Post high school	28.6	Ever	6+ drinks/week	7+ servings/week	Never use	Never use	Never	Never use	Never use	Never use	2–3 days/week
B296	41.15	White (non-Hispanic)	College graduate	38.7	Never	Never	Never or <1 serving/week	Never use	Never use	Never	Never use	2–3 days/week	Never use	2–3 days/week
B297	42.23	White (non-Hispanic)	Postgraduate	24.8	Ever	6+ drinks/week	Never or <1 serving/week	Never use	Never use	Never	Never use	Never use	Never use	2–3 days/week
B298	44.2	White (non-Hispanic)	Postgraduate	20.8	Ever	>=1 drink/week		Never use	Everyday	Everyday	Never use	Never use	Never use	1 day/week
B299	42.04	White (non-Hispanic)	Post high school	21.7	Never	Never		Never use	Never use	Everyday	2–3 days/week	4+ days/week	Never use	4+ days/week
B300	55.03	White (non-Hispanic)	Postgraduate	35.3	Ever	1-2 drinks/week		Never use	Never use	Never	Never use	1 day/week	Never use	1 day/week
B301	45.64	White (non-Hispanic)	College graduate	22.8	Ever	3–5 drinks/week	Never or <1 serving/week	Never use	Never use	Never	Never use	1 day/week	Never use	1 day/week
B302	41.06	Others	Postgraduate	20.4	Ever	>=1 drink/week	Never or <1 serving/week	Never use	Never use	1–3 days/week	Never use	2–3 days/week	Never use	2–3 days/week
B303	41.08	White (non-Hispanic)	Postgraduate	19.2	Never	Never	Never or <1 serving/week	Never use	Never use	Never	Never use	2–3 days/week	Never use	2–3 days/week
B304	43.22	Black (non-Hispanic)	Postgraduate	27.3	Ever	>=1 drink/week	7+ servings/week	Never use	Everyday	Everyday	4+ days/week	4+ days/week	Never use	4+ days/week
B305	43.19	White (non-Hispanic)	College graduate	23.2	Ever	>=1 drink/week	7+ servings/week	Never use	Never use	Everyday	Never use	1 day/week	Never use	1 day/week
B306	49.66	White (non-Hispanic)	Postgraduate	25.7	Ever	3–5 drinks/week	7+ servings/week	Never use	Never use	Never	Never use	4+ days/week	Never use	4+ days/week
B307	52.85	White (non-Hispanic)	Postgraduate	26.1	Never	Never		Never use	Never use	Everyday	Never use	1 day/week	Never use	Never use
B308	45.83	White (non-Hispanic)	High school and below	39.4	Never	Never		Never use	Everyday	Everyday	Never use	4+ days/week		Never use
B309	55.18	White (non-Hispanic)	College graduate	24.1	Ever	>=1 drink/week	2–6 servings/week	Never use	<=3 days/week	1–3 days/week	Never use	Never use	Never use	1 day/week
B310	44.17	White (non-Hispanic)	College graduate	27.6	Never	Never		Everyday	Everyday	Never	Never use	Never use	Never use	1 day/week
B311	49.13	White (non-Hispanic)	Postgraduate	35.6	Ever	1-2 drinks/week		Never use	Everyday	Everyday	Never use	Never use	Never use	1 day/week
B312	40.24	White (non-Hispanic)	Postgraduate	23.7	Ever	6+ drinks/week		Never use	Never use	Never	1 day/week	1 day/week	Never use	1 day/week
B313	43.04	White (non-Hispanic)	Post high school	31.8	Never	Never	Never or <1 serving/week	Never use	Never use	Never	Never use	Never use		Never use
B314	40.49	White (non-Hispanic)	College graduate	21.5	Ever	3–5 drinks/week	Never or <1 serving/week	Never use	Never use	Never	Never use	Never use	Never use	Never use
B315	47.5	White (non-Hispanic)	Postgraduate	20.8	Ever	1-2 drinks/week	7+ servings/week	Never use	Never use	Never	Never use	1 day/week	Never use	1 day/week
B316	39.9	Black (non-Hispanic)	College graduate	31.2	Ever	6+ drinks/week	1 serving/week	Never use	Never use	4–6 days/week	Never use	Never use	Never use	Never use
B317	50.44	Others	Postgraduate	23.9	Ever	>=1 drink/week	Never or <1 serving/week	Never use	Everyday	Never	Never use	Never use	Never use	Never use
B318	46.59	White (non-Hispanic)	Postgraduate	21.5	Ever	>=1 drink/week	7+ servings/week	Never use	Everyday	Never	Never use	Never use	Never use	1 day/week
B319	40.37	White (non-Hispanic)	College graduate	27	Ever	>=1 drink/week		Never use	Never use	Never	Never use	Never use	Never use	1 day/week
B320	49.52	Black (non-Hispanic)	College graduate	36.2	Never	Never	Never or <1 serving/week	<=3 days/week	Never use	Everyday	Never use	1 day/week		4+ days/week
B321	35.72	White (non-Hispanic)	Postgraduate	28.6	Ever	1-2 drinks/week	7+ servings/week	Never use	Never use	Everyday	Never use	Never use	Never use	1 day/week
B322	40.21	White (non-Hispanic)	College graduate	22.6	Ever	>=1 drink/week	7+ servings/week	Never use	Never use	Never	Never use	1 day/week	Never use	1 day/week
B323	46.25	White (non-Hispanic)	Postgraduate	30.8	Ever	3–5 drinks/week		Never use	Never use	1–3 days/week	Never use	Never use	Never use	1 day/week
B324	55.8	White (non-Hispanic)	Post high school	26.7	Never	Never	Never or <1 serving/week	Never use	Everyday	Everyday	1 day/week	Never use	Never use	Never use
B325	40.22	White (non-Hispanic)	College graduate	36.8	Ever	3–5 drinks/week		Everyday	Everyday	Never	Never use	1 day/week	Never use	1 day/week
B326	40	White (non-Hispanic)	Postgraduate	37.6	Ever	>=1 drink/week	Never or <1 serving/week	Never use	Never use	Never	Never use	4+ days/week	Never use	Never use
B327	47.24	White (non-Hispanic)	College graduate	24	Ever	>=1 drink/week	2–6 servings/week	Never use	Never use	Never	Never use	1 day/week	Never use	1 day/week
B328	49.5	White (non-Hispanic)	Postgraduate	23.8	Ever	>=1 drink/week	Never or <1 serving/week	Everyday	<=3 days/week	Everyday	Never use	Never use	Never use	Never use
B329	41.45	White (non-Hispanic)	Postgraduate	26.2	Ever	3–5 drinks/week		Never use	<=3 days/week	4–6 days/week	Never use	Never use	Never use	2–3 days/week
B330	55.93	White (non-Hispanic)	High school and below	36.3	Never	Never	Never or <1 serving/week	<=3 days/week	<=3 days/week	Never	Never use	1 day/week	Never use	Never use
B331	48.58	Black (non-Hispanic)	Post high school	25.5	Ever	3–5 drinks/week	Never or <1 serving/week	<=3 days/week	Everyday	Everyday	Never use	Never use	Never use	Never use
B332	49.64	White (non-Hispanic)	College graduate	32.6	Ever	>=1 drink/week		Never use	Never use	4–6 days/week	Never use	Never use	Never use	1 day/week
B333	38.13	Black (non-Hispanic)	Post high school	33.1	Ever	>=1 drink/week	Never or <1 serving/week	Never use	<=3 days/week	Never	Never use	Never use	Never use	4+ days/week
B334	46.34	White (non-Hispanic)	College graduate	16.7	Ever	>=1 drink/week		Never use	Everyday	Never	2–3 days/week	1 day/week	Never use	2–3 days/week
B335	46.68	Others	Postgraduate	27.9	Ever	3–5 drinks/week		Never use	Never use	Everyday	Never use	Never use	Never use	1 day/week
B336	50.2	White (non-Hispanic)	Postgraduate	39.9	Never	Never		Never use	Everyday	Never	Never use	4+ days/week	Never use	Never use
B337	47.75	Black (non-Hispanic)	College graduate	26.2	Never	Never	2–6 servings/week	Everyday	4–6 days/week	4–6 days/week	Never use	2–3 days/week	Never use	Never use
B338	44.03	White (non-Hispanic)	Postgraduate	26.4	Never	Never	Never or <1 serving/week	Never use	Never use	Never	Never use	Never use	Never use	1 day/week
B339	46.61	Others	College graduate	26.9	Ever	3–5 drinks/week	7+ servings/week	Never use	Never use	Never	Never use	Never use	Never use	Never use
B340	55.05	Black (non-Hispanic)	Post high school	33.8	Ever	6+ drinks/week	1 serving/week	<=3 days/week	Never use	1–3 days/week	Never use	Never use	Never use	Never use
B341	54.8	Black (non-Hispanic)	Post high school	36.2	Ever	>=1 drink/week	Never or <1 serving/week	Never use	Never use	Everyday	Never use	2–3 days/week	Never use	2–3 days/week
B342	54.5	White (non-Hispanic)	College graduate	24	Ever	1-2 drinks/week	Never or <1 serving/week	<=3 days/week	Everyday	Never	Never use	Never use		2–3 days/week
B343	40.79	White (non-Hispanic)	Postgraduate	26.1	Never	Never	Never or <1 serving/week	Everyday	Everyday	Everyday	2–3 days/week	1 day/week	Never use	4+ days/week
B344	42.34	White (non-Hispanic)	College graduate	34.6	Ever	>=1 drink/week	1 serving/week	Never use	Never use	Never	Never use	Never use	Never use	1 day/week
B345	41.84	White (non-Hispanic)	Postgraduate	33.4	Ever	>=1 drink/week	Never or <1 serving/week	Never use	Never use	1–3 days/week	Never use	Never use	Never use	2–3 days/week
B346	51.57	White (non-Hispanic)	College graduate	41.4	Ever	3–5 drinks/week		Never use	<=3 days/week	Never	Never use	1 day/week	Never use	1 day/week
B347	49.19	Others	Postgraduate	24.9	Ever	>=1 drink/week		Never use	Never use	Never	Never use	Never use	Never use	Never use
B348	50.21	White (non-Hispanic)	Post high school	43.5	Never	Never	2–6 servings/week	Never use	Everyday	4–6 days/week	Never use	1 day/week	Never use	1 day/week
B349	47.53	White (non-Hispanic)	Postgraduate	24	Ever	3–5 drinks/week	7+ servings/week	Never use	<=3 days/week	Everyday	Never use	Never use	Never use	1 day/week
B350	36.58	Black (non-Hispanic)	College graduate	19.6	Ever	>=1 drink/week	7+ servings/week	Never use	Everyday	Never	Never use	Never use	Never use	1 day/week
B351	43.84	White (non-Hispanic)	College graduate	25.2	Ever	1-2 drinks/week		Never use	Never use	Everyday	Never use	Never use	Never use	2–3 days/week
B352	42.03	White (non-Hispanic)	Postgraduate	24.3	Ever	>=1 drink/week	7+ servings/week	Never use	Never use	Never	Never use	Never use	Never use	1 day/week
B353	52.07	Others	College graduate	48.7	Ever	3–5 drinks/week	1 serving/week	Everyday	<=3 days/week	Everyday	Never use	4+ days/week		Never use
B354	53.17	White (non-Hispanic)	College graduate	33.5	Ever	1-2 drinks/week		Never use	4–6 days/week	Everyday	Never use	1 day/week	Never use	2–3 days/week
B355	44.75	White (non-Hispanic)	Postgraduate	30	Ever	3–5 drinks/week		Never use	Never use	Never	Never use	2–3 days/week	Never use	1 day/week
B356	54.11	Black (non-Hispanic)	High school and below	36.2	Ever	3–5 drinks/week	Never or <1 serving/week	Never use	Never use	Never	Never use	1 day/week	Never use	2–3 days/week
B357	44.04	White (non-Hispanic)	Post high school	51.9	Ever	>=1 drink/week	Never or <1 serving/week	Never use	Never use	Never	Never use	Never use	Never use	1 day/week
B358	47.17	Black (non-Hispanic)		33	Ever	>=1 drink/week	Never or <1 serving/week	Never use	Everyday	Never	Never use	2–3 days/week	Never use	Never use
B359	41.62	Others	High school and below	40.1	Ever	3–5 drinks/week	7+ servings/week	Never use	Never use	Never	1 day/week	1 day/week	Never use	1 day/week
B360	47.79	White (non-Hispanic)	College graduate	25.2	Ever	3–5 drinks/week		Everyday	4–6 days/week	Everyday	2–3 days/week	4+ days/week	Never use	4+ days/week
B361	41.54	Black (non-Hispanic)	Postgraduate	34.5	Never	Never	Never or <1 serving/week	Never use	Everyday	Everyday	Never use	2–3 days/week		2–3 days/week
B362	42.2	White (non-Hispanic)	Postgraduate	22	Ever	3–5 drinks/week	7+ servings/week	Never use	Never use	Never	Never use	Never use	Never use	1 day/week
B363	47.53	White (non-Hispanic)	Postgraduate	23.6	Never	Never		Never use	Never use	Never	1 day/week	2–3 days/week	Never use	1 day/week
B364	48.05	White (non-Hispanic)	Postgraduate	23.6	Ever	3–5 drinks/week		Never use	Never use	Never	Never use	Never use	Never use	2–3 days/week
B365	48.06	White (non-Hispanic)	Postgraduate	22.3	Ever	6+ drinks/week	7+ servings/week	Never use	Never use	Never	Never use	4+ days/week	Never use	4+ days/week
B366	41.3	White (non-Hispanic)	Postgraduate	19.8	Ever	3–5 drinks/week	7+ servings/week	Everyday	Everyday	Everyday	Never use	Never use	Never use	1 day/week

## Sheet: Peak Area Data
MASTER_ID	5alpha-Androstan-3alpha,17beta-Diol Disulfate	5alpha-Androstan-3alpha,17beta-Diol Monosulfate (2)	5alpha-Androstan-3beta,17beta-Diol Disulfate	5alpha-Androstan-3beta,17beta-Diol Monosulfate (2)	Androstenediol (3beta,17beta) Disulfate (1)	Androstenediol (3beta,17beta) Disulfate (2)	Androstenediol (3beta,17beta) Monosulfate (1)	Androstenediol (3beta,17beta) Monosulfate (2)	Etiocholanolone Glucuronide	3-Methyl Catechol Sulfate (1)	O-Cresol Sulfate	1,2,3-Benzenetriol Sulfate (2)	3,5-Dichloro-2,6-Dihydroxybenzoic Acid	Ethyl Glucuronide	Ethylparaben Sulfate	Cyclo(Leu-Pro)	N-Oleoyltaurine	N-Palmitoyltaurine	Palmitoyl Ethanolamide	(16 Or 17)-Methylstearate (A19:0 Or I19:0)	(R)-3-Hydroxybutyrylcarnitine	10-Undecenoate (11:1n1)	16-Hydroxypalmitate	2-Hydroxyglutarate	2-Hydroxyphytate*	2s,3r-Dihydroxybutyrate	3-Hydroxydecanoate	3-Hydroxydecanoylcarnitine	3-Hydroxymyristate	3-Hydroxyoctanoylcarnitine (1)	3-Hydroxyoctanoylcarnitine (2)	3-Hydroxyoleate*	3-Hydroxyoleoylcarnitine	3-Hydroxystearate	5-Dodecenoate (12:1n7)	9-Hydroxystearate	N-Palmitoylglycine	Acetylcarnitine (C2)	Adrete (22:4n6)	Decadienedioic Acid (C10:2-Dc)**	Docosadienoate (22:2n6)	Docosahexaenoate (Dha; 22:6n3)	Docosapentaenoate (N3 Dpa; 22:5n3)	Docosapentaenoate (N6 Dpa; 22:5n6)	Eicosapentaenoate (Epa; 20:5n3)	Erucate (22:1n9)	Hexadecanedioate (C16-Dc)	Maleate	Mead Acid (20:3n9)
A1		87348	370666		11284550	6398353	1212695	522557	173464	483433	34685		13252296		24800	78544	439079	380009	673730	1823400	1723707	4694044	2036658	154392	9044404	33508136	1456589	3651865	3547253	1386669	738083	17126775	248305	2415098	5541164	1862087	915838	499568249	27388988	10900562	1629811	56405157	26761624	18122706	12588563	3093939	636310	3535171	5861572
A2		110453	2254015	166545	24811083	5661425	2702911	625554	481722	1926939	134947	25022	4344825	1728326	7698426	122855	824124	557517	590306	2672236	413852	5242577	2959384	384581	10729646	24681493	1111182	3164905	3169698	1385972	572672	7135739	236616	3905857	4475156	3622485	1456663	250745662	54471478	4925268	3963301	64559517	24420852	17341805	9997334	7172624	1123486	3546787
A3		86052	328183	43335	4861063	2840261	1425663	286036	214454	544035	87310		12961152		149297	166336	713155	455855	1051983	4305622	1577450	5826001	2299286	278541	13972414	26964208	1863147	4597672	5861755	2581010	1420429	15321173	311198	3475778	9484196	6044442	1351902	439001443	55698849	1424626	3367234	104216051	39746804	25893600	17736069	8909071	634744	2734639
A4	49462	452201	1274208	85580	25084041	13755683	3358578	1415631	588024	10626942	515228	277937	4734933	154796	3573401	215096	309830	211061	582248	2183457	1532674	5561113	1608894	140149	3844786	38710442	2574959	4419661	3026469	1137258	568285	2544315	348665	2243099	4389629	2010497	620276	330376307	17566566	2661237	1623660	37206052	15976599	10904011	10842848	4017136	941929		2788777
A5		88474	515913	39710	8715072	2179352	1432556	416575		1622988	63271	58211	8792618		252562	153103	547947	518311	434498	832880	916023	2310401	1146900	179427	3660655	46323831	424108	714922	1557624	460649	210131	1573567	131022	1826081	1636703	917539	757733	192628446	17299798	4299379	2089091	53351661	9447493	13107377	6277255	3307806	745942	5000684	4197237
A6		196400	877590	203980	12969125	6227769	6239144		580063	6239239	1818079	48203	5073956	599392	2210461	194260	532207	518748	414927	3704189	1332108	6359317	3350012	239318	7724394	49438133	1571358	4308403	4211127	3059601	1427642	7808454	262646		4820048	2796128	1391231	411488837	113671661	2878077	4016073	234913720	71850531	52175320	40497747	9271138	911656	5501429	15567129
A7	42180	319789	2251111	220197	19857116	6720324	4044128	676019	476641	11002124	430085	38767	7104983	443984	59146	458936	1140641	486209	536421	4484810	615158	4372436	5102727	572240	5934283	30498684	1904272	4344300	7163600	2938918	1078139	23041411	180360	5211795	7849083	6256001	1139854	345931068	83171600	1389067	2396974	320843985	74113862	26841667	37320791	7532068	1707272	4565791	8695562
A8		131649	564643	32631	9743248	4262629	1089381	653245	356655	3882484	73680	223225	6685817		1309152		317748	379725	340232	1981909	794771	2702745	1193450	152894	8055643	43007970	1045905	2038522	1722721	781808	392432	1380300	160664	2853742	1031726	736061	617004	227496602	25168184	1420714	1176439	47965533	16238751	14593230	13609346	3239546	389239		5459893
A9	102387	318564	3765434	136324	120769682	16606214	7173766	2963796	414549	11345860	414521	4352038	4556138	773597	4562322	273047	813013	428678	415154	3908195	915525	7765853	2886736	250052	14513268	37195554	1828286	3970452	6212675	1370158	523574	29736153	192762	2703756	6087197	2549198	753887	294983730	33641399	1887776	2692178	132241237	22825108	18487610	13574540	5080849	2071216		3659939
A10	101194	337835	5831954	395370	42048168	12863805	5707063	1719149	458207	397785	31151		8194749	571509	1302838		435306	383052	555847	2031507	809056	4692405	3997065	246929	7095399	45733344	1284641	3554592	4121384	1163463	360134	12764799	203295	2988487	6109915	4646894	857276	313731707	45052982	1749039	1824506	86435317	32411359	17153633	17748730	5014806	1316955	3055344	7436000
A11			1142773	66748	5672300	1712507	537688	199052	218089	445282	47434	781942	6817437	269936	2119508		307288	285036	468256	1907168	922046	4426118	2624563		6001615	27042023	623174	3112149	1572663	2649113	928362	5667467	101884	2026184	2870737	2093721	855290	338456065	21815089	3152621	1895656	60055156	20225498	14730119	13851195	5864973	1175003	2367109	3752923
A12	36758	138592	3120548	339664	33583552	6440438	3819353	1947075	581795	17293437	1084169	1309857	4831528	79638	105044	100482	217892	231867	423133	1303423		2806438	1435000	269403	6239369	18760320	328201	1018516	1679602	329478	140760	3335847	80952	1994560	1854010	913969	455487	163277115	14804306	166086	1025140	31559929	9872589	9564263	4193941	2595966	650001	17287403	2757189
A13	41739	196058	3007272	202234	18257638	9200261	2380564	1173387	399318	461396	88348	207613	6856659	1894569	710977	107326	507027	483591	547108	3657996	624557	8267094	2188969	319903	6785095	66178271	1151141	4313609	3893727	1620069	612160	11590196	195119	3899980	4191446	2694096	1041650	238093608	46926466		2167743	84329698	24985873	13409635	14289578	4884458	1157050	4067403	5637631
A14		149283	1210542	496842	8702496	6906811	4903054	463339	830571	545565	39430	860835	5972850	469031	2628894	156214	767075	553428	986171	4040842	566450	11164423	1740144	395289	11711596	65796131	1061124	3662754	2562242	1521455	618959	11425239	305520	2520148	5651195	3123647	1142318	290140992	50858717	845148	2085889	202852665	30186891	48452402	16531460	8469426	1208465	2350089	9336015
A15	26634	190376	1971893	306399	12513599	5395672	3636011	673079	742385	7350185	564762	152355	8614342	354214	1928516	106720	293572	297416	624697	2002017	742031	4919195	2846125	262729	5432457	51648364	940498	2209885	1984554	688619	259062		281881	2797760	2945322	3785795	790562	238632652	22855212	1752334	1523959	45287126	13282438	12490220	7836779	4368538	2155050		3270064
A16		116984	627648	258324	8626761	5239139	3978573	592826	718367	2886588	110854		6595954	1083208			1310154	627134	534418	6668206	2310843	8025905	5202706	138603	7773185	51130217	2909997	6086774	6456809	1408859	395568	20440368	578170	4080418	13271697	3535647	1280216	459161677	75984734	2711029	4148629	191907401	65609364	28072890	28148549	9899674	3722759	4444970	8251302
A17	49367	284586	748234	70537	19291432	7570683	4252167	795936	2708446	2114864	181373	2833264	8143912	271026	79906	83115	560630	594374	410280	1825315	1950994	5438768	2050205	220597	4854295	125329207	1532627	4598253	2872820	1247968	480653	10678539	335141	1747044	4813167	1837243	1051674	294119418	50958161	2037211	1760356	46430076	16066867	18732113	6077357	2735615	1568459	2936035	4735521
A18	32150	131030	2089240	163784	20090906	7609123	3708577	735678	520692	3327219	151474	73081	6084369	367217	2380728	112830	890786	408939	595370	3264625	787039	4280479	3368410	230675	11112690	31628376	1899547	5858356	5734903	2205228	963715	12442109	251674	5308618	6656906	4445959	1188362	285201509	51591653	1633472	3244117	189138482	51329048	21932791	44621319	16560226	1827235	5237819	6949341
A19	23727	480529	1399019	184404	6273889	5947082	1551626	634118	409177	409203	67053	2241855	15285273	413413	6110752	193606	570452	428360	566502	2523824	497130	3813490	2672101	139738	6929044	47674708	617115	2895238	2509502	1219915	598527	3375308	138893	2948378	4477865	3521934	965176	256754554	57389183	1262071	2417690	69268448	28010451	16031192	15787401	3581551	437321	1965038	6128003
A20			603839	35406	10148869	3888068	1232179	363906	195807	463724	31624		8033349		43539	72494	324896	277244	105872	1224030	237106	2063566	1000662	263761	8976872	40593145	392907	296880	2036689	433718	196977				1419429	1820957	634026	228880476	28371470	165570	1773447	85629167	22488101	13438966	17945349	4275165	356759
A21	1194098	1401610	50341440	1011508	135556247	12257041	4568152		969185	2166570	514514		3985731	9096895	2704677	4310967	1021932	854721	282674	2238613	1183838	5192387	2851135	370755	6648863	22513102	947433	694838	2617888	1028093	530627	15261189		5619573	8188708	3838970	984610	426888071	74345940	2316653	3993147	295608783	41626794	32544026	36701315	8682464	1193131	2587006	14990339
A22			439572	66162	935867	597166	178219	35170	270175	5378816	211146	72955	10160489	323275	708213		523394	597916	665844	2124284	271422	2059617	3480274	229850	16558709	50310806	421489	1810762	2345834	703675	304413	6802648	114253	3449450	1859414	2291832	1242798	212398545	31715020	1268826	1805182	73100401	20197924	26084670	11240837	5237299	1018547	4905381	6408186
A23	140921	178712	4576742	258332	30797272	5647320	4297928			869027	298205		5791155	492431	534593		425209	326122	144281	1435471	2512145	7217165	1800111	307598	3789949	47780166	1371618	1190096	2975487	1506921	817545	18752084			5230359	1464803	901451	406337534	35132358	866835	1751749	107621259	17477033	32609131	7684265	4877557	1133195
A24	81926	132587	2934431	337243	21767467	8472918	4338151			4013981	139222	154454	6900882	525834	465589	418758	362454	582239	233652	2228300		5059275	2883184	386577	17561055	59314504	768047	194858	1630946	377773	188326	15514348			4205613	4211274	1129328	110751522	49762890	870914	2307821	165354477	39111166	23982402	27804583	6123907	2073907	5932424
A25			187564		975760	152225	156248	27627		718096	55170		8868559	403230	941945	119958	471247	345481	773003	3154096	2822211	9125446	3245320	209363	11835555	75794085	3163961	7226024	9329012	1726226	902441	22545381	558210	3110191	13419382	3501675	1156631	420549339	59051481	3701435	2806283	83546314	39817134	30959153	12310952	4263680	1271482	3682187	5544212
A26	83268	363962	3652291	225978	29778656	3489734	1809936	1241915	343076	22526436	676918	681415	8312266	1413309	1050018	440708	414949	475737	791556	3093901	663533	4844430	4064061	306686	13684216	59489948	1219684	3353903	5967455	1779869	781843	22129225	132110	4128735	4582054	2923128	1142224	253123853	58989872	1465429	2467463	81194741	21276556	31617825	9600658	4794005	1553023	18549125	7554060
A27		169964	666916	114111	6153504	5386953	1983191	367259	448911	806937	49298	244882	10288940	436267	79227	69901	684324	403716	772380	4956846	337839	3893009	2674490	304323	12086255	29595461	1132365	2870833	4518745	1110045	463997	39746168	278535		5700587	5477727	1284105	179651257	79215699	311785	3996509	221151978	51020774	42501690	32708248	9483948	1408877	2114744
A28	123409	244604	1909538	152521	48574937	11382796	7156530	674764	530557	354119	43046	27197	4452994	540506	3615491	202848	1450693	641266	208841	5550835	2808717	12429190	4593588	520069	18380272	59482699	2129592	1248765	4919989	1293852	459121	20261597	97538	1998523	17642216	8885846	2042967	304290881	111705455	2644007	5996703	312509134	84047894	38254755	49152161	12121402	5297614	3368212
A29		126365	539561	69159	3882291	1121927	985520			2764455	324552	123415	9281172	330855	68399	236743	1061989	992867	1021823	4519382	1241189	6067756	1765213	550229	8551329	39332135	1033502	2000597	2019351	827632	510535	8193322	354657	2129706	4324345	3665857	1181877	182551418	46834484	2078730	2200283	99291178	30180066	25152986	16189248	5776593	1469703	5639285
A30			2779649	263064	26233888	6164922	3963286	361885	948733	3236101	192382		6703886	570350	195879	306501	561316	417690	109972	2277082	959129	3057220	1601147	376743	4660390	92394348	1543557	1181270	3625317	1244205	501287	23249802	40464	2888569	2123835	1830904	775599	154916775	67772090	2471215	3243038	108355768	39303698	26613989	17188525	6195194	1243264	4876357
A31		96059	430709		5716784	1099277	616308	180708	61373	9682747	2457610	159785	9856523	316304	594478	199646	435022		481588	1745961	1319448	3235163	2588235	357742	11920959	91832769	1157161	6494218	2954207	2373321	825428	27310309	154132	1806949	4058330	2536535	898723	366147922	29850661	1034444	1968178	90066736	19299615	19407741	12660156	7075498	1474360	4880608
A32			1370786	70086	6526990	1845613	736642	205896	145183	13357659	605688	1364581	6413877	371483	77710	3328115	396806	404161	182700	1241128	339224	4292028	1967704	401848	8138917	46859786	468159	456724	1727272	697912	294047	6015110		2308566	2591643	1123570	541816	152786294	24465696	357771	1299853	169710157	23739714	20702309	29381576	3522111	1725106	28968374	5418177
A33	22605	113669	1048429	178179	9604605	4119331	3469031	368162	1080614	2102896	2242637		5544700		127867		602591		466569	2684496	2700198	4891187	3535786	296256	7015685	32746999	1854655	3863223	3649739	1486274	555222	27396985	193463	2794459	7547749	2588463	1374037	448420374	77861316	3091542	2356270	86393723	48471328	27216430	18272965	5935581	2541455	3008753	8862073
A34	64596	352723	3403414	342425	29198356	7381850	5911573	942844		1445821	193088	88209	6814746	786216	9738662	473184	1416423		424161	3242773	4947756	6276649	2470722	240084	10313080	104179359	2222548	7116384	8808303	3020448	1350366	43992866	292213	4682721	6621284	3610329	1440575	445000634	51765682	6241994	2596777	103556935	23296945	37883563	7558482	12559029	2173140	4740610
A35	25994	53634	1050804	98824	8769673	3004820	1193191	370828	187643	270296			13185969	1025834			1382391	980948	473512	4515598	4219808	6122468	2662073	352744	5898496	90741493	2523735	5869507	7486647	1761846	751637	24942986	247559	5245974	6848525	1453105	1290786	563432333	76216082	1704652	2327642	175811536	49129840	46831014	14820706	7227199	2180686	3243367	9436315
A36	35062	352077	2085623	161407	28319887	3752601	3835506	852530	1167789	566068	95427	755030	6618050		851958	116597	1392519		1124866	4529702	2393588	9458316	5507897		16009369	75913973	1515363	5128322	7360404	2342347	974177	32404717	333342	3971877	13589830	8511860	1026711	519153750	62779584	1987747	4981140	290530813	56049746	39459294	37665356	25872307	2981497	4443654
A37		155527	500702	30697	12696264	7549803	1917223	615199		915361			13584071	371435	5818330	46635	874800	886347	461667	2531382	2367936	6023665	1886102		7729748	77497091	678762	2689189	2165918	1298471	643746	29461450	209414	1743674	3950065	2358907	2085960	394166177	82126852	7048064	3204946	119462821	46070860	31594416	19278906	12497560	911061	3504991
A38	94307	109360	3501398	172654	26306307	4921935	2061180	785375	197167	1358719	38283	56250	5265387	151237	93375161	127544	861182	625035	581110	1505596	1051668	2580305	1933014	207661	6414055	38525790	1027946	4466211	2342693	1405439	729382	2602513	303155	2807532	3562238	1758962	983823	300998279	25241568	2171127	2093545	66830478	15892376	16675922	8695114	4016911	626835	4081670	4498131
A39	100360	186175	1531910	82817	44517108	9113950	4243778	506833		560566	64912	75521	12647162		76347	265219	495658		292592	655320	392311	2856569	1379378	200741	5417549	59864115	466734	1184545	967583	590787	221223	18990048			1038749		566534	198291104	29269645	190998	1836129	79044993	10556351	17685448	9101649	8298521	989024	2845243
A40	25607	233709	2123119	179752	15532956	6642525	2590610	974562	323436	2306637	176009	559823	7344016	595930	3886739	201639	1273004	390637	556881	3941445	898342	3855648	3720990	293870	11141925	27563434	1553988	3142820	4205004	1425336	628370	26758664	180717	4393093	7223535	3913037	1834348	393626784	71869396	584256	3674103	198027235	57060458	30443255	26219801	6680611	2393647	3455465	8246697
A41	96880	183712	2122902	460462	32175959	9125281	11350730	1212311	709826	788672	160959	3540505	7554450	22405301	3942915	204775		247763	416247	1385063	2296863	1651898	2276858	540321	7222222	82514342	872737	818959	1435559	401853	179838	6738925		4836516	2777548	2014610	575968	272646922	25371787	479168	1021093	53085119	10343869	11287734	10502888	2666514	981307	9248985	2277260
A42	291664	376705	6325505	275640	110706610	12424799	7100042	1902194	603612	5362079	762984		8414913	408434	1199360	264860	293166	229396	595687	2715946	1044364	6709601	3314517	113845	1692498	97767141	1328218	2231664	2782111	934318	440516	7093356	146460	1170385	10000379	2901826	350929	278479151	37848720	5581076	2222597	58016032	14407856	20077056	7270901	5037487	1306404	2553103	5641570
A43	119919	420757	5626426	541206	34257640	7045557	4783032	1602668	805175	558638	41468	49177	5776716	1505002	357921	166303	302991	393573	511271	2857007	661185	7269275	3664714	224787	4330954	45233117	1362670	3443980	4475934	1671084	717447	10691713	189390	2288426	8011545	2796515	661840	286712557	40870518	698807	2253165	152326938	33925879	21217900	19452164	7014505	1419799	1501135
A44			1182723	110496	8988466	2601023	1255527	442631	195202	464613	60155	145718	6793715	1446674	1868194	58112	456959	640960	717809	2724041	385272	3070847	4010007	359258	6189962	32113315	826601	1579373	3580410	796503	296756	10484000	133363	3459311	5735679	4035328	1141546	222572484	34568578	1884751	2383042	164413409	39043730	24549577	30752732	5715251	1034463	1751822
A45	135234	362312	3352546	318295	42366563	22305915	5823881	962146	970573	2619868	204084		10578694	1354988	191233	167868	948033	616067	542958	3528320	1715778	6978576	5631849	159986	8365414	95693277	1908555	6096475	3844904	2691073	999415	13332759	324149	1744650	16859336	5498929	1281256	377321060	71253219	7483772	3012341	163770645	56031259	26924910	31089162	6805618	3503691	2213823	10282009
A46		139776	690387	52774	7017271	4459556	1162334	358371	314141	4796348	258409	305511	6465152	176337		172086	169022	303714	492989	723861		2792712	1659393	431689	1513935	22331675	558876	1735759	1456497	615390	269506	1326350	89793	1547267	2392404		375319	247022077	15819410	719418	933292	28711474	10615380	7269664	7153105	2011092	516854	7872482	2403476
A47	62029	280244	2571840	327628	30560455	11143186	5554442	1730937	1617905	1358815	87111		9135446	367777	45128		342722	383882	382831	1612126	385807	5687600	2070504	115213	5015384	39236297	592027	2366370	1474939	1141616	508775	4308784	177465	1275157	4136362	2749742	583661	225951005	16696141	5531019	1298473	57435715	19661510	10657542	15931266	3293817	534669	1386341	4137286
A48	93521	657158	2483105	375207	29166135	9105587	6681561	1723106	877026	7666586	983004		8933319	366327	230661		345386	394090	678767	1771489	662851	3189887	3283503	131259	7359463	29379284	937222	2720981	2021623	1324982	456333	6672744	153936	2162729	4617123	3690517	1398810	247496309	22203162	4067517	1993417	56693514	18204395	14046356	10267072	5026033	2236591	1671058
A49	53253	174799	1590181	80581	50335451	7919106	4842357	1336374	215288	213583	36508	104628	6645714	569016	480181	135548	622339	574935	532820	3289250	1425333	6058128	2402809	197323	4927611	27651580	1079326	1473732	2213483	788333	388445	8826347	187927		4417688	2601712	1043822	350995549	55164769	2596055	3384752	113143557	33185513	25384884	13723470	6764729	1089453	2215522	8263110
A50	111992	267580	4648532	384090	40796748	10546347	7312103		1008583	24346065	1170066	575945	6838975	481991		400449	573243	439572	169767	4498782	1190513	10675704	4308984	342566	13104890	47453518	2126272	975793	6045170	1864442	793536	29971516			8437064	5612252	904142	370714654	50954647	904443	2400907	123325144	40378082	26616714	19427937	8884316	6855119	27766724
A51	158883	326145	3866685	323307	38440977	9349027	4894565	1990332	672649	639392	41476		7307128	550981	216031	201580	438561	294126	522205	1391925		3903249	2556395	250078	4269986	26276749	1038891	1726789	2279433	518514	199252	6663000	127065	1753627	10786497	2470607	775240	215843857	26671855	5234441	1517517	59640476	20758405	15313360	14311349	2327089	814801	2182903	4085055
A52	231697	196270	5633361	506845	68771989	22890349	12696874	716141		650795	111324	679421	4106408	907089	49995	106282	1129778	757180	517702	2069048	2316778	4479667	2465923	243503	2442665	34804793	1907176	4456813	5269439	1302776	570482	15236627	603941	2869340	3645571	1622830	695015	380361492	66369911	4230894	2626182	68113193	30421165	14943371	13726587	14895767	1567884	2042645	7755353
A53		119495	946537	149408	8793181	4643326	2119508	500934	486623	2847821	73636	72801	9212637	286565	4669581	316508	451775	303989	756639	1847192	279619	5666892	1588699	295285	11359837	36452571	743146	1101438	1215899	485890	267420		293541		1442870	2978450	703452	142778001	26960085	2378461	1199961	89820808	21379151	22857240	15379420	4471180	1298504	3942955
A54	171289	940584	2684103	513906	46585846	14612535	19357315	711248	1385297	712275	43190	1179753	10910214	344187	3769035		697317	557618	709918	2736429	914046	7204502	2362246	343589	11867089	48450613	1553172	2372412	4131222	743446	360168	14151455	128446	3140285	4771834	1816606	1263779	277630461	51294743	2509423	2510123	119808143	38128409	20149743	24108033	5290506	607651	2303384	7923173
A55	47937	363190	2312927	453515	11389088	11063524	4993895	799066		542372		52641	14648193	218382	2726381		214789	145835	436316	498919	592954	693053	1416494	269544	3208094	36988010	371553	534140	1005350	361718	213383		68455	1601432	256001	189547	489841	265911502	11825041	559766	716607	20013907	6008555	6124509	3242831	1933312	524296	2571320
A56		179081	1927283	155286	28963339	8662885	4568652	656721	3575430	37697914	1079160	186995	2839484	543824	504596	242670	670672	219612	106161	701068		1378489	1190764	424423	4254815	37576982	828916	437270	1394739	337370	160815				1112655		521185	132157777	23862769	654813	1354839	134368781	23842250	11393167	19658466	5176510	467955	16145354
A57	64992	331062	2743804	295821	30330023	5811086	4716296	992772	332135	6347930	338551	336494	9626546		113442	300392	482395	642934	395614	1704488	1264545	2792712	1632457	311210	7679570	35694971	4095925	2190974	4310330	1284092	603618	11775832	443749	4463925	2305627		665624	346710021	36788941	1506698	1820448	56982167	32720142	17814666	22671300	4544438	1122648	9529641	6729541
A58	140880	181416	4494348	425373	40156234	12592412	7433258	833513	1739050	306343	35594		9511422	451479	16797796	183703	1120121	727665	757128	4451360	2733729	5353248	3097155	310805	8171765	39140876	1614648	5090670	5969455	3224610	1407739	15018873	618451	2722869	5674030	2059351	1153181	460987294	78494045	5378686	3425693	126249553	48650348	29393858	18013239	6537126	1154422	3936928	9945129
A59		204769	840440	112561	11551362	2891471	3153141	268051	271600	3284434	222744	23128	13483618	361580		352636	940626		1075651	3765070	1802296	5077903	4785210	269969	5448971	70792089	1770690	3075606	4762127	2354016	1010381	6064238	286938		10435147	3386302	1241064	419493242	88517372	2872044	4110857	133316460	45984423	29930000	27370710	7658624	995984	3545355	12220895
A60	45057	254763	887863	127099	15003387	5194517	3305786	559166	615259	782800	113947	26425	5134832	120950	904904	62831	211676	136405	311899	1012660	277879	2333837	1480459	236982	3812366	30726260	590173	853947	1278558	262550	142830	525157	91923	1547300		1589569	542852	233552060	14330118	557359	1143576	38148686	8121434	10020025	5563807	4106089	791515		3563403
A61	25368	184272	1235179	137538	28504619	8498259	5053566	1238860	496041	2194400	99063	369516	8260075	526419		220414	505310	316781	683105	2139617	1113496	5110346	5014946	178212	5675443	36025662	1067109	2675537	2749870	780466	349462	8329156	329214	1274621	8735154	4303795	1036231	308215193	54761480	1479880	2138273	63382126	33113251	19586810	20458596	4220725	1958448	5477240	6807511
A62	92092	599580	2923606	197814	18663502	4163463	2389211	1034743	614862	2410473	195429	25862	7223852	220273	516957	227271	250726	182036	393608	1435470	550187	2817198	2403507	168495	1659109	28025003	1002973	1954314	2094466	559768	268328	6353347	135158	1385199	3735464	2254707	584360	279968522	24050383	1658255	1063495	33312531	17385026	12456240	9026197	2139082	830900	2758429	5147662
A63	66839	208465	2418524	317394	21536868	14376685	5612179			4513037	134670	47605	10972865	396840	143033	114000	599854	492124	392378	1597781	1083711	6175692	1916895	161191	5274268	41867852	977636	2377732	2976685	781174	310259	13954609	271116	1865399	4315985		722341	250919470	27417752	1378575	1897190	42850054	14642330	13205929	4218956	3749594	1345807	7629701
A64	68859	217978	1596442	216736	21678058	7202334	6093591	708036	508649	240682			7125717	320870	104356	103299	622475	509609	635220	2030090	1548789	5713225	2828913	351154	6299488	46993856	2216591	6310303	4888681	1863181	836843	14554796	234285	2954597	14482285	4110985	1321227	349550732	66624624	1676403	2335650	126039842	42391211	23896221	20056336	3728676	994354	2703477	7312416
A65			170837		4719682	2103339	1023647	252510	186458	175928	38534	894131	5074767		294051	112169	477308	288995	410944	2803552	314892	2293290	1540660	305565	2038503	26639834	741752	1762748	1994652	694936	317187	3332306	146219	2755725	1340917	1981621	690225	193495905	20142938	1074707	1159184	49759024	10338357	13515782	7405366	4094441	953958	2835807	4176738
A66		267276	307142	46179	8424248	3108672	3170455	475538	374794	444155		29829	10154730		150575	296121	231498	232435	376994	900864	620356	1328724	1518750	169529	4963645	24564264	671922	1074480	1577233	338471	81823		85091	1735284	1627387	1207431	713825	172879494	11517728	373282	1124951	37420482	8450567	9803584	4302466	2129301	617256	5156346
A67	92234	1036492	2975615	433700	25314735	6151442	7197475		933894	1550546	56293		7512831	205086	104861	121423	442952	304837	958253	2081354	2390771	3357120	2180953	145615	4464759	73031380	993364	2215861	3981416	971864	490346	6696196	242430	2462892	5889931	2619081	1099136	343402549	60373258	3467520	2519005	91227304	40040813	19694449	17139490	3698527	685102	5080787
A68	51946	329793	1547644	256087	20321187	8670643	6264481	980646	1031576	438052	36639		3924100	475979	177054	93357	917139	444292	219034	1500336	732572	3469278	2684477	285287	4402687	25493901	1597262	1053103	2629652	1340654	642788	10364534	54934	1264697	9969774	4120560	1190398	259199350	67907882	2413747	2857303	91640826	82867512	23824315	45979601	5586067	1998840	3720881
A69		146411	1897735	140702	14800214	4628757	1911085	771524	2778300	14053641	583142	328228	6401522	902661	1627818	267186	554183		427078	901109	880148	2118672	1955230	292911	7377307	99096533	388455	2845275	1224684	972357		25666048	101417		1307240	1594550	734243	211009587	25774878	5162516	1753118	101573848	17576755	12792888	13162199	8258815	678141	14165933
A70	32920	202303	1715139	252683	20952918	5435783	3784119	987369	269239	7644735	430336	352000	9804960	359028	4399923	229700	386216	319967	548733	2215549	778921	2982698	1695832	230285	4214208	42370721	866910	2307002	2864667	1395642	642579	7993539	97963	4282985	3653007	1832463	645953	247057868	21420448		1313811	63773926	20646595	14784869	14566714	1821571	759719	9755207	4506091
A71	77425	219719	4217299	338147	25734377	8057748	3474011	779792	589066	762230	121656	1766189	8529574	1001430	31062		1016511		366149	2543870	2866024	5398224	3484584	402451	5192074	31099620	1692433	3160071	4820439	1466609	592410	27442949	180565	3201570	9321352	1357076	1233329	473582502	74863546	741417	2577057	192171490	54911302	25834726	25869749	7223485	2714162	2974777	6933213
A72			900817		17222983	4944847	1182825	399909		1287450	57903		9936130	302746		341296	389573		332273	2453088	1543125	5393178	2229570	316226	7637223	58971231	1530355	596063	3960068	872940	449371	14778215		1179082	5261351	3732031	852032	388651523	31003171	1444210	1621132	57321757	22895014	14213776	11438450	4021427	1164813
A73		127651	1075120	157821	9614670	6041544	2608721	391208	785089	480416	37230	219162	12730651	431290		43680	1099885	380646	182366	2717104	557920	2719636	2606724	273064	4724212	36921709	1035601	657982	5102950	1049833	473423	23142344			4153435	4037290	804375	315192415	77270923	2364199	2792693	191025853	43821897	37253310	20760698	7924007	1804106	2957888
A74		57892	469927	67416	1831526	543267	398860	121188	61699	376946	85730	98343	10243996	1024613	6328296		935860		377960	3658203	815871	4454550	2650948	191560	5574592	42972813	1658013	2993831	3745350	1284521	536651	32438408	77480	4494578	6766702	3881938	1472853	360974524	59364562	2696105	2111596	125213013	42852748	25307757	17589902	5632727	2342502	5513935	8025727
A75		85485	345243		5599346	2744744	899586	133382	397728	686784	63503		7945056			69491	246332	240198	145838	1171835		2057721	1793334	311955	5715846	9680103	500047	493685	2329321	744023	368026	3455727			2386043	2459301	799249	156260007	28012332	637978	1100191	78057367	18996834	15687786	15453386	3148592	774445	2045906
A76	46229	101766	1348908	146254	14636970	9087163	4125378	297459		381924			13244858		556729	167503	753665	656022	1112545	2526635	384933	3647634	2716446	383266	5999526	18006799	862940	3539178	2767652	1489898	675195	6208384	428208	2966637	4251222	2403792	1136182	188701829	72515460	1632335	2688738	129528474	39992914	38577473	15544556	5587753	1719524	4610803
A77		199386	1694807	198303	14826745	9441879	4649946		712269	473610	28835		5893687	358461	4528614	89966	999391	630447	163686	2710453	779742	7812393	2590956	394011	11670580	30767216	941308	956966	2425003	970244	521809	19132937	86190		3952019	3578989	1641482	180694727	48916685	4436661	2683077	85560955	32902504	32174625	13828883	9183793	2379164	2150012
A78		121724	603819	35103	13983303	5253662	2369680	565190	1005702	4502527	138471	144480	10776710	296717		178787	1179645	605761	1154128	4098754	1315788	3522673	5500381	394233	8190339	20491063	1938903	3441555	4961480	1161619	354474	16126846	472254	1934637	13921362	6531044	2045637	273463190	113368702	7344820	4365892	167606707	94353468	44379896	48436638	7506962	3862378	7725993	18381353
A79	383237	1030537	2974323		55299195	4827144	992552	1689278	496029	40507714	3039726	342052	5665562	771260	7624062	662013	2020234		494699	5038861	4587637	7242750	4587809	463734	3733381	84616624	1609108	3924373	5535923	1906158	840516	37795708	239449	4014215	16932149	5700953	1369913	673690685	170914552	17554084	10216605	228826646	96114648	85090029	23639846	20252664	1148790	5606005	27752548
A80		154550	686054	56258	7914060	2706092	1459614	296529	632124	83201			10071003	258365	264013		417458		316889	1485078	704459	3458017	1598653	325561	4718641	34622734	688261	2174522	1452481	733360	305038	17260323	74631	1518766	2418642	1795074	594545	301701621	23987955	2676085	1188578	82172324	20140034	12285590	16046774	2542548	648568	2255387	6237834
A81		153981	741570	101699	15151254	6074937	3730937	570272	646579	10689992	1889927	177648	7222893	135797	67480	260148	501452	579411	146152	2229060		1205153	2219424	562125	10270021	22121152	818960	390158	2212542	316783	177111	6089177		3023190	2515384	2786724	1213666	130099124	26649238	946481	1609178	74929208	22424604	18185803	20566735	4759032	871918	6658365	10718813
A82		47736	1364606	120014	8365259	2434901	1156215	300765		1101635	80609		6968476		41786	201809	389167	208582	246994	413710	918525	2205744	1108315	284824	2929968	52269450	342696	1839667	1600816	650846	153442	8324751			2381073	1097357	470165	201689282	14116036	2591811	606981	22920493	8937994	5615916	5614858	1939035	819645	3074001
A83			1238967	165326	12243670	3995394	1675600	941346	937209	13681752	449099	84378	6862462	264501	212758	140699	160448	169624	331527	552359	828781	3296069	872361	247556	1985385	47585552	294410	2086777	894995	1046310	528370	2723828	136553	880596	1360646	721746	290001	239104818	8350205	4793806	320983	33385325	4903866	3374972	4623315	1461178	459399	4450292	1418795
A84		217867	811840	151555	5388486	4372781	1210669	367451	541563	10595889	425540	2574990	12181081	607440	79785	279123	525788	269257	544598	1564844	1198296	3893956	2606374	245834	3168839	50822473	1724087	6528972	3027411	2187001	731439	8957424	312974	1076440	10620964	4775722	562786	348510410	38850074	4844546	2083961	113076819	23082961	22616737	13042070	4392276	994368	10307866
A85		206525	12594914	1164553	61866748	12277009	9853226			8079583	284732		9268021	626773	389212	74155	506236		380020	1377165	1380785	4591653	2295958	338155	26119193	83695797	1007558	3522596	3270105	1375190	442495	17387391	136049		3785464	1891303	567147	358003434	24098164	2235313	1443388	60826715	20591178	11603896	8206166	5053540	2746669	3539434
A86	58838	153115	2186372	182305	27276458	3504490	4965532		927665	425049	92257	147227	9622189		12777588	250215	1265643	1057930	528932	4854546	2952834	3506507	2019568	1703681	3962306	42753476	1359747	1936155	6293072	714468	230990	35323226	428524	3142334	60347984	943089	1413459	499466318	116903233	1103960	3743039	174133037	93160473	53126090	37478827	10089745	1666472	4476024	18906634
A87	26330	350819	854867	113806	11601800	4867646	3266133	954111	548096	14102714	507996	87743	6014859	1049413	163496	329289	1141096	526452	579786	6710645	2065305	10821025	2696664	184911	10434785	36932563	1642742	3220018	4612987	1482203	637890	11755517	331692	1690793	10290475	4596543	1110185	465397330	60441661	1819826	3002702	246478639	66017875	28954630	56959642	7623787	1149308	14926477
A88	65311	154776	2933156	264847	32686185	3508832	3477315	797113		3620405	480947		11308818	383915	278844	71390	590547		335599	1556224	852226	3126646	1830784	222974	17435566	108063654	769498	1421956	1907664	602556	264872	21377259	120155	2135544	1845497	1918819	948019	248846245	24196852	1195467	1898215	121465396	30984085	22267534	23216536	7524274	1334165	12132599
A89	32913	129894	1800709	124613	18158656	4517320	1629275	653112	150384	8714074	541167	139553	6739003	434354	2551436	369904	146568	168135	490972	1063165	357065	4109056	1898548	300824	3141191	37182891	875537	1978631	1770634	886856	433438	4383767	101512	1418856	5713118	2504912	372940	206209279	12194419	1972327	860488	33139349	6123193	12448232	4638675	2524142	620747	13640387
A90	337617	346206	12841222	838749	70863933	17562441	7593770	1862368		1329747	139078		13097310	109182	59324				269877	512816	432176	3511292	1480645	118615	2910304	34632890	845527	1669934	1119871	813888	414644	3077035	91039	1100971	1661975	1488233	284846	229246635	8014203	3070584	677534	24104732	7567960	6168918	4211573	5485248	775209	1860130
A91	41664	190191	3563053	468737	29751661	2465618	4215212	567286	372098	1368039	94598	4142210	6993571		496159				401665	699678	1671652	2835901	1809180	242460	2893081	33549246	1701984	1604799	3796977	1066314	150591	7574236	194469	2206331	2624940	1493215	241105	252575392	15256945	4661499	605471	26858937	9220502	6319847	6769300	1475231	623769	5527264	2849327
A92	127723	484645	5240331	860419	31846724	10846584	6964540	1706201	1227105	21290035	1016748	375160	10800398	385902	6476830	331222	627948		422109	1897274	3155426	8306846	2159647	317131	3376322	75290409	1715678	5468418	2951777	2376023	1063410	30682607	210914	3006557	5559267	2071019	918150	459843491	37370236	3001014	1838491	86701889	27216421	22381249	13095053	7604011	1215584	32027525	5376053
A93			746408	113037	4553740	2890266	937849	238219	269669	548231	132291		782122	914573	237707		304518	238957	312176	262539	1916276	1054633	1849410	272097	3865603	68036398	584678	2881833	1581743	1391688	637057	4976626	186674	1449847	831125	1130741	374147	195706478	7399806	2218551	567817	56181803	5541232	13965362	5277670	4225405	1324242	3714247
A94		143733	723931	157545	9538538	5046468	3357880	632826	649958	13679798	862609	139879	7416812	804804	2705158	267126	622617	286386	408362	1151641	770458	3293419	1631756	315548	4056052	36667168	516391	1346874	1543297	762865	364207	10347941	110671	1735872	1784964	1259048	785523	233089764	31903802	646070	1191635	118240923	21066568	28926442	16250413	4023232	1119005	11501225	6791927
A95	120249	439591	5153246	262165	48490396	9161646	4386541	1733496	638534	9607435	738275	36979	7058256	603613	385744	72868	395546	296044	477386	1650444	727762	6459373	2301007	289314	1980546	27351219	895410	1924003	2053218	1031627	406134	4339424	154163		4409752	2467147	679095	286072486	22326721	2291883	1568566	52925649	15995507	9762806	8224655	5294449	904153	5176842
A96	47040	258228	2581160	110466	30401013	3522491	2055287	1280738	550617	4791214	692626	122648	5623547	639221	43645	466210	426621	328147	651523	814751	992298	5595550	2188435	172294	3065714	38028237	717700	1849982	1500482	616283	286836	5143191	110307	2055973	2079071	1080704	662734	267154018	14980608	1890057	1213524	31363521	10659460	10760200	6904287	1796301	905872	2566648	4429696
A97		97376	1226409	81454	10103601	4706539	1140680	331106		5629152	377747	24331103	5161636	62997	661405	258996	231182	289433	472986	1246561	1285331	4354151	1442318	279220	6161670	50499138	476015	1270460	1253174	538899	239700	1072144	94921	1658001	1289986		390334	247680466	13643822	1940185	1809480	25630722	9778269	6151930	6131431	2539727	641052	3812717
A98	90305	189975	5536651	215738	46024174	9099639	2891363	1444713	452877	1103734	69219	195259	7452012	671535	189325	338878	315255	167429	492943	1375517		4675092	2753895	692587	3607218	36850008	1474042	4622015	3498358	1892402	704753	4561670	170926	2199922	5713850	2028527	636655	285253314	16107996	1029805	1393124	56114014	17377581	11986744	9825444	2922400	503593	2048880	3750976
A99	26164	253752	676479	90249	7903671	3395118	1970220	414898	670040	362282	80345	81260	10697123	309201	631824	97865	281207		269505	1052818	441479	2166990	1449245	458066	6296203	39777594	418787	1804545	1326186	936906	332783	11256444		1922916	2043660	1239213	701850	239284568	25007226	1128325	925010	72152424	16067086	21228375	11303499	2099810	538083	3460771	3995129
A100	99027	457401	1163324	62925	22904975	6671876	2452942	630351	468509	11236164	2073469	72620	4099566	97158	101466	216823	169935	224599	580596	1483457	646639	2439383	4980299	292685	3450250	30380289	2006583	1637790	2382926	711951	303524	3997140	157761	2058313	4497157	4376487	467039	259436160	21090123	4378814	1445764	49686408	14220177	12052159	9085720	7575303	1417403	2696070
A101	64232	252568	1383604	60398	37288755	9637318	5043131	873904	385425	179807	53107	44426	6570184	466835	500163	118445	605659	520365	847701	2667695	4145711	8639007	5297763	303501	4482272	46460595	3876460	7337597	9832327	2954408	1101580	18140009	429593	2691609	17295442	2804633	1295131	538083831	61678909	3854401	3293189	127646559	46134876	34734593	20004613	5347675	2312614	2564523	12454272
A102		288788	405993		7046370	6211125	1067786	354585	297416	542652	45622		7553368				372672	386653	710098	1009751		2133104	2319838	231061	4316131	26048084	822356	1825421	2222595	932541	427995	2922636	99946	2972554	2744311	1200932	1020748	284364932	22640287	2362372	1445703	59142462	12249802	18986754	6130077	2138520	702429	2593628	5234863
A103	91411	439227	10745337	823775	107884764	15235141	12455840	3693974	2734350	27177121	1633901	640105	5310769	2023255	783077	452115	543568	686853	719935	3145569	1877071	8717764	2562242	655955	11558280	81135908	1785993	10466349	3345753	5585402	2982296	14962543	554592	3565767	4383296	2925178	1170199	447247309	52122915	6258871	3500123	174787081	55088628	26663988	54972862	12729987	1109494	19986717	9481011
A104	65362	326500	2229034	307683	16433140	7384719	3423572	818627	391639	694476	52101	49525	12521013	439423	30525		457651	349022	585728	1604988	697843	3385949	2828462	146010	2981549	28438379	779245	2685938	2230131	803539	374594	5876230	225899	2011658	4015247	1639117	606092	272022442	40997089	292826	2143690	122808579	25763012	19528227	21045623	3292834	577659	3353471	6926391
A105	182567	307651	2887047	270062	17373196	2909884	3219215	395409	335627	3825886			5869141	585661			201854	523193	421589	2366036	331232	2837737	2898510	153890	3271901	22436534	530149	1042765	2204167	443060	189107	6612386	95355	1775498	3251656	1570708	802216	204788024	35475394	888815	1943696	82797365	26513880	15694359	13502864	4177694	1132703	2016506	7619842
A106	121934	745144	5472625	767201	47000982	11443256	10206721	3115675	1144472	23921579	1822162	288514	7400645	626040	146533	327447	1555825	1010845	651621	7584052	2459082	10751657	4965821	346772	19479238	75480742	2040998	3316714	4689447	1857439	825159	16827084	372668	3433872	10001749	4818725	1927250	442624131	124248012	8102957	5971403	323414619	105885070	40326091	60142254	15694320	2067775	13476603
A107	84978	380605	2598668	339311	30887734	11581425	8232762	1161896	987719	2965481	260764	129360	9237254	198132	48754	135755	1266377	849026	521186	3789855	1878700	8438863	2859652	301513	13036057	79743934	1202876	3414833	3601346	1896879	746159	10924781	224452	2110162	6360090	3635484	1810256	370086901	101039609	7357956	3964797	97049982	50861077	34092502	19728681	9249338	1277524	4871394
A108	50864	132196	872238		41686637	5132388	2699411	1105171	209891	330623		63736	7136451	579735		179777	894332	566993	727486	3064605	605667	5322674	2817737	360736	9444433	14412830	1601622	3008259	3742210	1134255	407659	14415040	150411	3161700	8771044	3584716	1749009	230720246	80393580	993386	4131130	200048047	38357062	48332202	23373376	8846786	1472043	2290748	12449071
A109		175813	1078779	155655	13255237	5647785	3361412	669184	504615	20735325	750552	339377	6316611	117553	228148	214622	263842	275460	578488	760017		3226334	1586611	255602	3437107	37036850	561309	1946675	1420467	1244785	555827	4008315	92432	2137394	1323814	621293	594109	232876090	10775475	3420976	625992	33685765	7510741	9931805	3824689	1662978	577878	25564710	2273910
A110	33847	108439	1390953	128913	24755300	7733998	5181566	424166	548785	3889358	1545116		5442974				342801	305873	611012	746169		2619948	1890660	199314	2614031	42612742	1039188	5568190	2598153	1150165	415018	5075201	215535	1913816	2784699	1178151	644320	176859494	13698927	1231592	1043147	39055575	10438421	8493175	14608729	4169467	841160	2775908	2896638
A111	30617	81996	1821055	123812	17329518	4432209	1484452	513734	157177	239917	64980	29164	12214980	377862	492891		938401	548235	760580	3045151	1035062	4441822	2255092	151378	6617169	47047731	888402	3061694	2466269	1027190	440512	12144317	238341	1937005	8550115	6169649	1487859	314306174	106272043	1376228	2662992	105472894	53151579	32325380	19623162	4884433	932006	2344756	11426194
A112	113269	601831	4658494	259395	124145245	17962651	10164218	2663725	477811	270337	61854		6875678	459892	57908	41692	645006	405329	481420	2661338	1533868	4868140	2699249		12611847	57820384	948213	3254932	2510250	2753659	1032618	12024517	187009	3442260	4645784	4429641	1253321	467580807	48844051	5486760	3079865	77846998	35525344	23235307	23546588	12339905	904413	3702597	7935365
A113	85457	560704	406602		8756312	8657276	2160479	547496		19119		25905	4183217	115879		57253	1467606	754127	692433	5850333	4193727	5555249	7764341	445838	7715775	11457934	2570866	3222270	6121264	1033446	503915	18779779	504096	2493296	15451965	9016170	2102472	410002921	120511979	4639931	6758845	99484419	77798957	33785298	21802868	13011458	6200164	3569949	11076636
A114	40097	226461	1380438	235439	32188867	7287291	7909548	943421	675785	5123788	397342	232648	5628823	549318		157485	272132	257186	559139	1282964	453260	3515382	1457496	176764	4229527	57576295	348439	1470375	1372184	873997	373968	2102444	83657	1789688	1413973	1015309	679185	211361644	10103386	387757	895684	39500061	8543435	3600559	10941016	2262184	558483	9782453	1341038
A115		160859	1875771	116806	10894147	4452312	1307452	430829	352846	6225091	184691	147487	8223259		119965	615383	275921	240923	222816	891973	568469	1658194	1484046	325833	2431441	40725561	507500	277208	1484587	411880	168598	853078		1751157	2474753	2115398	465079	194084783	16976181	1273043	1009413	49675932	10084455	14571559	10009489	3067464	688026	11010024
A116		286587	2172860	260808	20498705	5063144	3752173	884459	467099	24409460	1233855	160750	4199672	520847	271858	587853	301538		156833	2053773	674639	9153934	3356645	595089	7886386	54310419	2236520	968050	6513311	1427726	574932	20714537		1161588	13698975	5241248	519634	201229435	58967924	1649180	1844859	180153967	57894378	29213523	27406733	4757831	1041694	16220564
A117	84453	225972	4199929	226509	50155189	13540534	3562585	1692460	1888371	2157987	76934	73984	13615231	200489	452872	123809	1005010	589674	844249	3593449	3084525	4285410	3088177	232984	6774430	69465291	1331437	3784818	4141551	2136255	969126	15295058	316578		13831775	5740315	1445083	547894957	110239417	9618543	4623987	141992536	64896904	26798011	33529818	6885664	1026509	4494478	8455282
A118	111830	286620	3280779	425944	23401065	6686039	5316235	1230300	375424	4301714	210049	339731	6875010	214416	104890	300130	658406	517569	702119	3136190	664734	3131876	3803384	356999	5128208	41097203	752798	2656334	2466647	1587739	481600	8533318	126890	2452328	4861280	5935996	1271533	288545009	45868616	6875144	2026708	89390471	17574369	22507281	10639997	5717695	2345685	6654384	6384806
A119	49376	193434	4386412	225344	50914175	5276156	3159480	1530131	478074	8692352	346463	198871	7820704	806669	6257353	317357	770862	552456	578574	2053007	290472	2696926	4795786	186072	11308284	39690941	607185	1657150	2486058	637621	172061	10657826	194373	3314378	4281185	4807261	1210156	222007051	65096921	466479	4122807	70136557	23990783	23544256	14159196	8052634	1756016	9146204	6630557
A120	75899	166405	1382446	76045	32121857	8370167	1977484	1454717	827787	15699146	923001	587761	6295239	1416684	616330	993309	775706	579307	279883	4804292	1642500	8232292	7652269	436881	9528672	34542409	4986311	3909015	11127156	3544033	1054715	45426004	214384	4597668	22099135	6421553	1143315	341143785	99196209	1512638	6205133	238673977	70373843	65910561	20582607	14184365	3476361	10293446
A121	58441	447481	2081107	292121	23707190	6297683	5008913	774118	793156	2683050	579560		7402492	396817	44582	139850	572543	746103	1043261	2713769	336058	2791205	1796829	481887	3597338	31601684	560327	1156059	1762097	428692	238347	6222405	368566	2434848	1982525	1729152	838328	139122147	83997537	1964733	3553530	297802951	51193449	33905383	58431420	14093767	765310	5346160	15414493
A122		121001	1741915	135293	13974293	3890008	1780918	444785	127038	346529		20218	5325797	581575		107695	1434841	859582	208043	4771362	322744	7424841	3378745	293345	15575755	32158334	1632680	1421239	8273851	1042985	506831	33159398	82181		5639119	5326477	1855736	206528698	90308674	335180	4306382	186801207	63720188	45857343	31086267	8635535	518252	2861277
A123	177564	462443	7231933	964867	52391713	18692556	13839541			2420546	92287		14966492		106106	43875	428494		331749	1546495	1356513	4554337	1774847	426678	4553561	66283856	1274120	5940241	3314640	1919667	772421	35331545	238986		3051459		755714	412642185	37375453	1765588	1772207	126587019	32102543	18572490	21132655	5877619	1375019	3352059	6850016
A124	73286	258160	2229909	85785	34059350	6778205	3010923	1167304		16399918	722912	663181	7093527	286569	2536787	208159	504473	655912	798497	3423890	619544	5291577	2364807	214280	26962731	57743156	969647	4474816	4707333	1250854	620714	13028791	149791	4188257	6223268	3050448	1048920	226083750	53400906	396267	3397827	137857707	32376583	44111327	16389380	9987914	806258	19357829	7398946
A125	69612	490691	3183346	127785	50320190	8851591	4304868	1413933	1338030	2278721	74716	53405	3519838	987373	30161	184051	523613	319707	454227	1350476	2098438	1064400	1782640	278795	3659933	65289658	415839	740500	1507867	415138	191280	4827447	134295	2660929	1139431	1297309	566312	272656074	25972840	888125	1125063	56971024	14989611	15027937	16237156	4494546	1082864	8000675	9421713
A126		90291	241354	43361	8493931	3418051	1787005	259317	435308	2875954		65881	6838236		43882	159397	566026	417017	291667	667305	1284966	577827	1964229	249139	6137075	22440854	859211	617020	1957890	241777	115049	15167168	85786		916452	1223411	555969	281099627	29659417	1913039	996780	25566917	13402711	8118484	10397827	5290526	3414961	6217271
A127	34802	207510	1246759	158149	16581210	13290619	4839960	720992	1084681	11635699	402306	304067	9149677	375183	4847704	285469	723201	446780	518711	3396493	773078	9349351	3636068	210644	10529669	22377836	2772956	5745566	6145802	1763152	656129	23212797	235787	3437207	16975926	4856223	1845448	309916011	66089824	4464645	2433301	170063655	55622519	23110184	22957571	5754521	2013279	6810037	8693851
A128	43407	106824	1695622	334316	12414912	7132988	3725949	442609	895935	6090733	434247	309833	7868747	379467	417876	227414	1339822	846133	549203	3279949	6277057	4345212	3262631	306940	5568323	78773281	2798258	3280767	8841118	1334598	711907	37156624	184501	3696318	10667998	2306214	1403989	470666106	90610078	1811349	3834438	102817374	63840598	31638982	20689378	8890457	2751659	14483142	12794638
A129	74212	205260	2053868	70302	21907869	5100370	1372770	446045	164917	210517	54646	18393	11623930	120746	3473548	134100	571317	235744	675210	2732171	515940	2334483	3324601	106765	7109462	33936017	827186	2902212	3233964	1356292	490595	10763479	143883	3056667	5276717	3402243	1099198	235403531	72343331	671270	3566720	110815477	21143221	40390722	10653296	4608761	887306	2175332	9059611
A130	79632	477756	3349828	444778	31743559	9254890	6361566	1154382		765182	151402		3747688	1280570	250198	147988	1916938		551637	4059625	1903100	8360313	5151676	398943	17165243	68420892	1894870	5215971	7901369	2052507	643955	36163433	261781	3829784	14736956	7593606	2282859	424009670	71654281	5392975	3893432	175227452	73775777	41838031	22417910	12039468	1868471	3439415
A131	24811	219755	764233	172644	10447423	4140329	4120530		693115	3995026	54269	63660	6847537	312313	20131	1250079	716499		220760	3113345	760513	8105516	2786145	171611	7381442	51307023	1359400	705084	2945803	1201050	589223	2933119			8909101	4897209	760634	331872225	80951787	2970650	3260351	164647106	53123063	31696825	26400147	7126618	1719280
A132			1765407	217365	19331569	7893228	4732668			20395372	1389300	828950	7806355	352582	79494	719901	804106	354544	284968	2147304	944891	12915063	2508653	498584	11290388	34002021	1682302	1075530	2662307	1497868	643723	15973720	60003	2029158	5594626	2383067	1049476	200079483	57996025	1853699	2194268	165494418	27402722	22632415	12803976	6567690	1275409
A133		176737	774703	99771	8418955	3599455	2009800	317683	689358	228367	40707		5055337		409659	43071	634094	448814	227302	1992120	451419	3262289	2248035	473178	4999346	24267114	1799628	1110606	2836589	1907766	731273	5064284	56146	2637307	4599274	1854837	1054611	295102685	56679641	1184653	2042324	83911982	24213894	18087381	8241351	5688183	1155758	4400718	4700231
A134	71406	125453	2222394	162674	14514450	3924028	1775492			266743	42593	107164	7696714	356295		337739	819838	521567	184034	3962701	1473254	4831853	2407219	259475	10204924	64555544	1513287	1035792	4509326	1571463	764793	13334807	60979		4429624	5548825	732927	294159092	100646986	1517985	4327691	227085344	42959382	62669593	21869641	9892995	2067395	4601641
A135		517916	611162	52955	20799599	9351934	3987452	1206952	375092	9196707	394795	604522	8236460	454170	1750567	344994	895723	675476	685172	2522658	331067	7231630	1533314	228091	6062661	41383513	1015339	1838288	1633476	726417	360226		387340	3303387	2014760	3352127	1310887	150524055	62288536	1671030	2369022	111084405	34031182	35326046	22917910	9812510	778995	10517016
A136		62699	265568		3863228	2640961	382120	98997	44339	480495	49371	1182854	9652495	322169	4033719	252276	496243	399009	94769	2304374	326125	5479825	1282166	264189	8161912	34698384	690654	718043	1584641	682758	298230	2437583		2236337	2082178		764712	155067521	39192176	1668656	2037688	105782969	20211692	24455711	9479593	5951147	587068	2181654	8383608
A137		104150	334801	57330	9593828	7546136	3737103	363102	823553	385869	279288	531785	5616209	235057	103088		398045		311260	1291421	327511	4464336	3118833	409255	3958291	26927471	724907	1445790	1429313	605235	246651	21160919		1862563	3673038	2689544	1114213	224248729	27573138	1672953	1283266	61874760	18966080	19066716	12171779	3883609	1103260	1943134	6183760
A138	100537	308880	4365907	319436	56266096	4774144	4799095	827349	244486	24485919	1825792	643652	3700146	1266309	152837	218620	753553	747728	367195	2324539	629495	7354721	2346594	229810	5720633	66629547	1138433	2588502	2954899	1178568	488228	17963211	137078	3430622	4649039	3062346	810572	300152121	31749707	2445304	2055887	445122487	78552530	23757750	125309351	10073664	1928559	9566037	5683009
A139	78753	333437	3082651	390152	60343370	8398079	9876045	1972902	942495	17634755	793887	317248	10135961	1076575	2839364	268901	409986	282366	551432	1022939	715053	5820517	1665209	272249	4826283	80190885	927269	3505945	1472759	1426851	733366	5192783	120691	1932247	3086556	1435990	579117	229450053	17707278	1796590	1057732	54890255	15159861	12663401	12696583	3676099	460975	13494353	6887452
A140	57229	181551	2570519	180575	52241615	9011879	4082914	1356453	657220	1336749		40396	6851405			86926	931880		1139915	3603492	518375	4319044	3284093	299708	8052330	46509651	1724009	2190563	4614775	785654	269985	22249385	377513	1357509	14144408	5949736	881579	242985513	131894991	2265242	3994595	173835350	92365795	45482880	41540869	7981210	2582812	5171697
A141	224709	928117	9714566	1374451	64656309	20738799	13720111	3189340	2021958	6918239	243722	26267	10034739	1153012	275956	298847	3352681	1146324	752987	10403660	2996216	15015398	7735791	256556	4248841	40464493	2659752	4498432	7678686	1938232	888430	20361595	501464	3768656	17047444	6235882	2225212	427104536	158741571	7576743	5255964	251173998	119455655	56908670	46351914	12209031	5009677	3010215	25323367
A142			412775		14803632	6378928	1366608	397176	535192	1035107	67792	103407	5541414	346446		110359	671030	542694	520523	4269065	1286975	10873694	3725889	414321	11671234	26193469	1552774	3068439	3264831	1331005	582435	16105766	222685	1850097	14955576	4060732	1226534	363341854	64999112	5978658	2730400	98277035	43669958	32042342	17057680	6364856	2298058	4238167	12978538
A143		235506	860875	131529	6366315	3857040	1609188	492253	829806	304421	50972		9611903	604759			508339	324370	420798	2534842	3303326	6204986	2374325	140058	7890674	76749357	1355603	4216618	3177714	1186854	444873	4265245	335560	2201948	7980866	2628087	831135	346867041	19068188	6015190	1814172	55004234	22156362	13234162	9065562	3802465	1662686		2431864
A144	250745	672340	5709867	416495	67906475	16413714	12214901	1433333		249038	44471		7896745	491700	1308528	100123	735877	607041	660168	4137953	1320809	8322217	4519082	227085	5393478	46159405	2060848	3742190	4467913	1608169	714312	11923941	195546	2685483	11475946	3483518	1156700	366593200	146293249	3055058	5774591	177584654	87892773	43031497	27813696	10250688	1007496	2161147
A145	60675	355967	3172582	336895	38162197	7651853	6958918		692319	375712	42747		8616094			102000	855476	383094	202016	3838927	1562989	3578800	2508346	345769	3971720	49199361	1453811	1155117	5705302	938157	421398	27468970	95519	1258185	9274057	6203027	1263329	187131515	126833414	2514396	5814149	209079994	81925116	40488576	28271202	11190175	861875	4411969
A146		76228	1380587	201784	14698107	3906311	2845557	338024		553005			8844613	276517	1828491	69360	633788	299115	650129	3979517	930624	5956269	2871844	245275	5815470	29128595	1295151	2576579	3113557	758351	335705	11708293	151256	2253558	7126580	3277467	824718	329287007	87178687	2360204	3935843	133736758	44059746	37319827	22534303	6416169	1283557	2880131	9951942
A147		140531	444007	47220	8460940	7282589	1940175	388768	883324	21584730	1066477	1763229	9219006	103253	154464	168628	447619	388168	591702	1603754	508845	2181388	3048459	314044	6066792	29079835	978782	1400530	1800795	464626	223231	3575197	153391	3201482	1701420	2072808	1144733	247479049	22361949	1276379	1962685	60946019	13941021	20075609	8233134	5000239	2279085	23882570	5681142
A148	48059	351026	2901853	464128	36764159	7307447	9546658	1274205	837934	14549641	1060760	1388893	8947124	217447	76705	267246	1228154	671730	744710	4833897	2467983	5607920	4345165	267833	16455735	82921469	2053885	3233696	6406874	1245252	472732	21742550	302723	3347609	9891465	7619515	1128863	442363353	94042798	6629671	3687415	139123445	60473716	32607306	21908512	7976171	1798864	14639849
A149		125302	291497	67878	10648707	1298952	2425052	323798	325917	4588414	302897	315960	4982377	323943	233387	263647	637357	285474	437677	1675139	234262	909311	1843017	302170	8562240	20404555	323371	462297	1513373	311275	78221	25167329		3766494	2788344	3219512	1708822	242773126	20116488	571120	1602815	89581670	17521577	12647026	13541036	4691272	872646	9919361	4047902
A150	36424	352129	1658289	287815	25436221	9270163	6367174	1077477	922064	15822438	701300	1521434	8240053	346674	2673314	373895	587658	385711	295355	1308717	973511	1976729	1518301	396228	9268429	31435598	476494	1224833	1079044	784673	392282	8609276	98063	2700162	660842	753476	1083990	302445058	34204007	1566878	1703653	62969002	20204288	15405036	13853647	10877170	830133	24377178	4555184
A151	33811	356012	2165370	310860	25794824	5156034	3983137	2027102	955132	390526	64025		6197626	822707	83889873		754894	428388	431564	3864128		2705994	3902701	211402	1530452	45599215	984825	1386074	2662581	530583	218257	11041526	153171	2267389	11530983	7631325	773905	204401039	67371419	3592913	2843644	95263951	54493385	32386252	31585314	7357688	808827	2416969	14104453
A152	423704	1386159	11240474	723949	122446587	16937822	17109934	2740193		1062285	58561		5758228	483713	3611603	799307	905197		663777	2710918	3464588	6376141	4297609	195420	5390909	99238195	1448321	2918555	6613036	1200976	372328	38211614	201178	2543129	6522541	4209807	873676	347944822	91772667	2342041	4402709	186128184	40850724	40969577	17122202	14228667	1523883	5051310
A153	178766	299099	10047496	438365	68287277	9858184	2999013	2136873		350058	135881		6765134	1749333	183267		1736807	1121816	745070	8625358	3737586	8075900	5997264	165166	12931092	40585502	4010440	6454488	14621165	3022875	1421030	31214916	374496	5140123	25337604	9637024	1724208	453314798	145921918	16094224	5851773	491457406	186002032	55615104	82491403	12158801	2489274	3975820
A154		240211	426215	66915	6399540	7517363	2353140	549321	591551	1645676	135873	20818	8116176	797693	421442	123325	2051654	1059925	681314	4405470	1187676	7059335	6140483	195961	6369692	49759839	2774264	5123132	5264134	2030727	771789	16723243	283316	3740450	16798680	8883133	2064158	371777990	73435039	4193712	5287336	526693603	119770803	30731082	96977945	15341210	2454204	3147149
A155	197481	468956	9165581	1063948	56990185	22290496	9439833	2291655	1444753	739931	52370		9586065	242150	39186	112175	601448	559270	584733	3654288	416491	5800808	2195034	284107	13842228	46109689	644365	2588474	2445226	1077747	478748	2587585	140918	2866364	3188295	2658079	1049623	202516955	60619485	1038935	2575384	119901344	45641118	32265691	22762373	6646237	959492	2530345	9369108
A156	37570	400576	1558779	239039	22979650	5442132	3851750	1651879		258687	131668	257661	4395630	155189	205345	115209	420543	587501	771219	4156714	989062	5926623	3021291	227181	10616019	28172391	1627751	2725700	3798938	1387608	547475	10336004	174310	2982906	14345535	4184659	1098363	353587163	35973590	4682606	2413132	143709413	27803069	24803694	16167315	4974265	598472	1900662	6806037
A157	61863	314023	2446398	512023	20587179	9059614	6291831	1480456	1966933	5280810	177556	27555	16048996	129650	42096	120322		463192	491750	2331203		3852731	1760211	175382	10852745	35143875	690808	1294934	2310608	551322	181158	7164804	90813	1948103	3341704	2460018	983412	178096715	69184152	406070	2272035	83980833	39293636	26039433	20218365	4090526	380405	4671725	9249294
A158	214468	1137696	6708307	517022	71194286	14358148	9566252	2394262	835889	11982943	478105	456598	8764968	351879	3596967	201593	315796	371971	504343	2645678	305527	2694999	3822514	223821	4955172	48198216	825728	2172000	4156394	1088713	414665	12951424	130643	4355064	5284408	4579418	921435	199058319	32979111	473720	2003168	101831152	26103207	30689067	12201837	5067643	797950	15752050	8240772
A159		188822	1203413	111657	8031579	4550832	1619801	401762	512337	440507	30020		8225421		189831	87353	288833	193905	140380	1363066		4300380	1578608	233489	5774174	28926715	524522	247941	1106263	402476	168956	2309540		1117055	2273539	2111254	573651	195903607	22242707	473172	1202976	57472651	16595194	11892737	9921544	3456228	3698545	4191738	4109332
A160	80888	298957	3667671	694572	43460296	5494319	9879859	860393	235469	2213198	170326	492434	7022260	228095	52828	183590	1272122	1238489	585368	2862268	1897462	2613934	2694903	483056	10802485	51472966	760385	2367303	2319394	818197	257636	12386826	219892	5128540	3031068	3776570	1783566	473780467	69891243	1760735	3377815	244295633	51424171	27382977	71571552	12477547	3527504	2716311	10586110
A161		265092	723472	131758	9643024	10845520	3759303	810300	770958	445808	41454		6992570	883338	2895811		849929	473454	532368	3974975	1755241	4134437	3676133	118608	6821261	82451405	1015232	2626502	2659593	892810	409473	10901467	324750	1253231	8229240	4865090	1148935	425858102	64515881	5613720	3751493	80030441	47973617	24716874	18158473	9151144	1612440	1765227	9174116
A162	63040	226984	1840585	177676	42159698	9323617	7176529	848539	935959	5182008	324713	56792	8451088	394469			811065	553133	799652	2866320	1906064	8179846	2944956	185842	8014965	54629951	1540125	3291477	2854513	1912117	554415	4799511	237530	2263996	5653362	4767762	1181872	369674787	70367361	3682985	3724123	148800703	40849599	23158045	32139471	11705553	1672697	2746518	9259372
A163			223851		3650850	1397007	497532	195612	174796	2070582	47376		9389419	342557	143838	125264	1097236	642156	226339	5603516	1316985	10371667	3982416	273512	16716411	56857299	2746578	1082247	7963558	1415628	429347	33705311	61542	3751627	15975989	8662496	1034290	302781246	118869254	1742377	4817733	354786033	75065655	62102058	41432223	10533376	2599327	2943805
A164	224754	110424	3381691	100227	33955101	7075958	2452123		384472	8679059	331052	232839	5587304		74807	726289	432993	438950	867626	2596278	630042	5918816	2582125	543238	17970198	47184208	1283037	1461279	3750149	849181	289375	3158637	291769	2747037	3287338	7008061	543913	132844344	31125169	746549	2452359	127534028	22184105	18356077	13229031	8158926	3072056	7795285
A165		312084	4643312	289267	27625691	8412453	2604727	801438	928494	1080420	124269	351493	5832869	339627	1171279	405014	363051	397876	124387	2098524	229702	2282525	3000825	383908	6836833	39260329	856573	491943	1760734	452891	212501				1645252	2720132	876520	213293253	32151265	631248	2221465	131631748	26103812	23099053	12580853	6136544	1929563	4454093
A166		118758	348321		3961223	3182297	686245	337025	448396	531867	133977		6098398	451830	117581	382502	410292	348468	448757	882652	629332	1897622	1923143		4191487	52601359	430052	1442873	1300532	1259946	587074	2628533	105665	1923068	1220830	1278524	698796	288373717	19916156	2882921	1116459	55790775	17289153	11466320	13047575	2454589	657920	3204478	6083125
A167	36013	185022	571391		21521889	8232212	2564171	670559		128385	69226	175492	10383447				465735	212876	489004	3813526	1523948	2627723	1709786	120552	3543092	45299036	824944	3306936	1574573	957811	316991	1998498	254615		2843993	1254775	1059498	296487954	43409540	3069630	3144359	30936086	16342646	11602758	5006845	8560040	1041885		6354563
A168	83989	323136	3455371	588108	22157540	6095028	5986401	1260022	312827	993241	50473	34669	11518821	248247	8445330	847721	948916	914817	635322	4824295	603765	2560583	2915495	239934	5593635	19749421	1572968	2269154	4347510	1788101	730311	10903410	223287	5178396	5562444	2991817	1739016	341370907	63309981	707337	3696506	130140724	48336362	31563864	18946951	5679687	945377	2909356	5803169
A169	219530	320032	9645821	241560	111978832	11713849	6606367	1000321	1136241	2381084	593449	18992	4458871	534307	524721		430566	315560	410091	2411649	6028912	3976928	1216023	218717	2101935	115158203	1327340	6089608	3162015	1536858	715320	15012057	248078	1542654	6907292	1077908	924505	358635519	52281164	2918114	2390927	60433345	23317550	20427450	8716981	4887433	1239555		4514631
A170	33795	272506	1252421	97205	12073694	7104875	2332101	811621	1420294	10027496	531286	708973	6125560	181367	9458891	324804	523438	554409	497627	1337946		1116999	1616120	358923	14361606	29589427	291952	1205420	1462683	387216	188069	2871350	77505	2856066	1166676	1508807	1317066	224316656	17294400	179102	1024898	42043989	10138073	14395663	8280454	1292579	479566	21921289	5715271
A171	87791	381083	4129982	338953	32443866	14722613	4783505	1540304	714303	6350348	281175	62172	9745821	459834	219584	152034	827185	786663	826960	4211852	1487079	6723052	4219026	253574	6558868	53111024	3278120	4676400	5671001	1379985	694887	17313806	551478	4462012	5452057	2550953	1635964	304151103	102962464	2461103	2951818	139152305	53006656	38157626	28480285	6417284	1236193	4805027	13221020
A172	61718	241375	2247344	209211	28524794	8953194	6144334	681033	522838	915418	50166	25269	8898191	470462	61777		893242	652902	794682	4294544	1214556	6174945	4405925	145576	4166491	31292354	3256488	8765957	8886351	2625322	748037	21487241	363944	3910082	8600313	2332605	1074997	407705143	112554992	1563420	4229965	215392947	47888838	71639923	18252783	6766332	3050333	4051913
A173	21987	314368	1605921	143850	7316538	2417999	828484	712442	829923	293639	46721		5277299	2819506	325184	116359	979620		570525	2991151	2260408	5480550	4015348	239687	4973579	59664989	1212972	3211231	2975062	1165486	528671	22201518	185862	3809695	9084263	4691840	1294192	452998381	75507847	6023121	2840805	114704034	56982412	28735362	29872259	8202340	1665489	3758535	15059020
A174	150325	343303	2946944	195726	26354681	5800098	3290326	596671	257928				6122064	585206	1545908	159828	1149855	816483	775373	5869175	6473605	9819034	4279790	214472	10345945	89289204	2524386	4033746	9665411	2412376	980774	23855562	432646	4668875	11310936	4125950	1430637	453255623	127531963	1837620	6353870	418538649	137264113	50575884	81042259	10718499	2707402	3880417	12901550
A175			498727		10717360	4293078	1392390	399402		267322	21721	378872	15724589				355556	296685	210687	1288197	600180	5322503	2028339	209026	4793961	31508601	1032676	958431	1631928	1452064	605891	16822129	55645	937859	4912818	3248080	1088254	197595365	18063612	4758932	1683806	33798180	13032993	10963014	5546838	4447469	1546376
A176		97496	870968	87713	12727048	5466482	1766928	536940	459860	13807958	1261649	496400	6843038		74529	307212	218250	296741	133878	1022593	191860	920659	1267201	383902	8346643	40759629	430412	111677	994858	230177	104956			2037939	1014866	1645381	413618	188246717	11145600	648911	897595	31953059	11071398	7776397	8056262	2690976	1003009	7057689
A177	497322	2699254	4448449	237051	77092728	9895359	8652606	4207170	853066	75680	62205	186669	6914864	671872	2366163	730833	1463870	1170992	673771	3223889	15516831	6414833	3669390	202513	8940920	133393617	2561816	3824739	7378282	1612921	793534	39645194	318682	4991363	4258886	1702860	1041994	534527841	140393021	3912854	5177521	301665823	80260996	83531946	39944245	18017256	2647011	3843748	27634432
A178	39926	215016	1622262	236295	9382791	4236609	2174532	382817	536914	1167713	61160	119872	17525701	220816	74546	56830	814074	739605	588640	3526358	790056	5903685	2146394	318945	20452752	52454139	947592	3690046	3432610	1209254	569642	7126739	282418	2335234	6724870	2986509	1129280	274462398	71090679	746170	2939702	115405400	40593673	26767903	21592862	6286456	1028375	3428265	10673795
A179	63500	501899	2847057	187696	37242446	7137645	4188492	1320454	816811	485276	113066	155806	9248424	290195	67723	290642	790808	968128	1026711	2002579	429812	2354243	2739038	503515	4665815	34524211	767008	1742622	2285082	811502	369729	2725929	466644	4504275	2430011	3816690	1319785	151283282	83798599	1434855	3668821	155094959	38411315	41839492	24455761	7941971	990763	3315487	12754773
A180	281364	467190	5386942	563483	26560778	6043063	3895444	1327558	413084	693797	36744	66258	8585360	254113	51862	256050	1878500	1316653	256555	5174773	1393517	6632271	2628816	313096	17382393	76921653	1961531	1453925	5199644	1039867	475523	20527157	88955	5332361	5703743	3235367	1885876	265387225	145803919	3496690	5426718	251874149	104818228	75666018	62120462	13080395	1471909	4499376
A181	57326	243412	1976872	149670	33124365	8401996	6237497	1035255	380424	1253759	127646	1786702	3208225	313234	47874	140192	460825		214812	565859	772426	6758060	1105186	328202	15844274	45918545	511370	1747522	919028	992266	380702	8976001	118059	1658427	1106178	1342614	494960	268263605	27370207	547444	710816	28980964	11149833	7909186	7463071	2744305	701564	4431876	1937954
A182	111605	331962	4063161	366045	35470394	12913585	5675138	1278454	625839	20682203	2484054	37444	7670135	1459345	6821355	132192	610278	471716	673688	3868955	785941	4340894	3399416	246070	9561668	59339886	1142832	4375821	3293298	2438101	1000335	13516342	221970	4091021	4647263	4433823	1225611	342006240	75169916	1624443	4321952	266844842	48105487	21192391	43320501	14044008	1806933	4497797	10273429
A183	180264	931114	7546288	511649	28823097	10189004	4366117	1596549	2693255	793853	47393		11082335	817379	410315	160147	1055838	921681	285197	5826513	1207397	7685735	3918728	551232	14187893	73276042	1634341	1372999	5244914	1918019	877028	32792384		3523902	8461463	4585056	1171120	245558328	143295847	2287742	5594303	332104386	90035751	95136308	50967583	11275838	2406593	2876694	40503920
A184		157194	272208	114348	2584123	1013106	987317	285137	346181	1322821	64416		9032513		3289002	109916	685502	626671	184656	2548611	691040	7355381	2289883	256236	18960932	37841139	1096113	924767	1567979	1350957	669562	3424771		1911889	3084405	2431143	1020824	262006259	32164365	2590050	2200718	69373773	27482592	20266223	17256494	6971138	2265794	2837216
A185	59804	292149	2435229	315554	39615278	7848538	8354624			1005855	40979	4244338	5804203	377718	31045	294049	419231		1028202	4582026		5599984	2297459	405225	13731074	53897603	1128436	3408770	4938334	1332121	640958	30919245	262392		3863784	3027499	993879	242607027	73845893	724273	2894628	133722830	46331042	35508810	23406236	9557416	832344	2523986
A186		84182	889330	80058	34029803	5606509	4129857	1561182	768623	580483	70674	251695	4756072	206933	357994		569503		392637	2923261	388919	3355546	1676830	234678	7210783	24412680	310871	676204	1530238	365386	48259	14914678		2870689	3187807	3120301	1130089	207433444	60705536	3777119	2419607	101002868	25371751	18025021	14483572	8455177	1294414	4440655	7329340
A187		212934	3549674	413171	38978443	13869379	8593279		1361915	15250358	404605	225706	11640633	315001	358876	335525	1134723		350379	2796496	3234757	8747547	2078308	325324	13742557	59987925	1705730	4271026	4426493	1396993	597269	35257325	342523	2371367	5238372	3838524	1144515	461370795	49153383	3347671	2850034	80963140	46510352	21482219	15348664	16330597	2197089	15935151
A188	38295	137349	455257	45113	22283301	15989872	3719688	756786	1932615	22776012	1706231	1998331	14073346	163135	426745	327209	746711	459051	271949	1522422	1065973	5657308	1848957	262246	11429897	39857511	893490	2927165	2037640	1324075	591620	45614955	258385		2010613	2495441	552528	367934795	51517099	2933108	2095067	156349448	31280647	21730825	19434830	14583874	1273987	14573552
A189	142262	343989	6709186	402222	61959490	12161582	5601580	997529		12101227	1260489	463789	6354664	209587	1652869	482328	655251	395652	291230	1459530	799909	3488730	1487719	229156	8194178	30306450	572622	1114314	1210107	582457	298143	20480727	89749		977086	1925604	966801	276730060	23108502	3590351	1619553	109347759	19501746	17156816	24504479	12903648	1171112	17268122
A190	104393	177597	3124192	488945	21906702	8182135	6656625	948439	666015	46995	74643	32855	3616357	1215091			944480	695411	549461	4653722	6894797	21488553	3642368	137999	9433953	46226176	2391399	2911986	3969065	1110858	515778	13149358	477884	2940074	8921689	3338429	881251	492573042	176508510	1568166	6106969	394798434	101311350	33621236	87144206	15136059	1576853	1787249
A191	120779	372414	4748357	245302	49880269	10186417	3973929	989908	577131	3216554	763911		8250889	5017248	25635841	200698	871418	625291	519246	4833746	1134802	7443730	5099913	188483	9128531	68265106	1683878	3437849	6012122	1430523	551255	25859170	122180	4915746	12609248	4297817	826515	258918580	87586952	4494765	3123752	105977767	57605363	32733211	26615216	6582628	1726944	2242219	11783998
A192	126335	477672	6209510	452955	103986697	19313557	12497293	3233671		704865	63692	170747	13366038		61964	490567	1086367		753949	3038637	1205459	8012098	3123222	356728	16997224	78290839	1867208	4942403	3372557	1664004	694959	44284926	385418	2495655	7065696	4486806	1468981	413769954	77703266	2842990	3910244	116887838	58046040	31885575	30451100	14166781	2387232	2786490
A193	68356	239618	1481499	60226	35902496	10187021	3755771	1167254	295675	3001217	109680	123560	4965068	567683	2721040	568726	1215219	1259559	529981	2570257	3519326	4227359	3728602	232858	10236639	29738265	2285099	3529655	4217905	1619427	763004	31706357	233776	2065646	14237794	6213706	1209556	474900796	106802186	5456401	4499572	306041159	75286345	56477422	34152406	9023853	1869386	8868866	15993398
A194	130212	413889	8058032	472367	50806594	11691296	4906849	2058567	1186176	521098			13570254	441887	24050	184354	1229703	739748	529943	2041411	979489	2978152	1573440	263465	10147124	67776675	437657	1688538	2048182	917870	441239	29185541	157603	2936370	1863336	941142	1127324	299401382	71412407	3165824	2239555	143483769	30723885	32861941	24145082	7268803	960616	4284970	11850759
A195		193085	852077	101811	9639969	2634726	2528253	431931		467221	76557	7430315	7290432		282128	86273	649242		611869	2234737	613306	1996423	2912319	431752	7872069	25823219	718835	1732933	2246406	748825	330143	20264049	108105	3150682	3418016	3018346	1083200	242695225	67158466	2313729	4317018	173770401	64666540	33869391	52115638	11837891	597568	3792602
A196		133072	1616395	136633	13418077	5930447	2224017	389624	517368	16920030	370327	202466	4731523	748178	177230	333124	1721803	779451	249677	8656517	2615225	8444136	5415222	239304	27408099	53091557	2279139	1356609	8674070	1079668	439835	40169280	113205	3214820	12357279	6468883	1595410	318394448	112714366	5850326	4488188	257399475	109984259	69741938	44242713	12068147	3941983	26845542
A197	85424	333049	2639011	150231	29972313	4380452	2053373	1538191	956494	2311946	173700		7099696	1001609	1619448	165831	541459	509510	438268	1539293	658081	3805070	1937778	267929	6381300	54280673	880758	946061	1413583	506070	296390	4683295	137214	3114314	1790191		538005	207329742	20029936	599199	1492360	43325465	15771829	12716538	13403998	13474802	1144599	1964988	6090933
A198	22824	218444	1350200	113252	17001540	10484800	1984089	605880	232052	16116665	1136352	760332	6119765	878132	6535275	387531	663719	724294	361045	1876677	1399780	8649590	2651039	274862	21453565	93468524	773300	2955572	1502024	1856260	883944	6890957	219434	2588895	2219171	3117168	932000	313827466	14920124	8029462	1372984	146227373	15794474	32563959	27159410	8010349	2603430	6332905	3744711
A199	139920	1079233	6484622	554632	69008002	11880289	8850129	4274287	1385507	3822427	1301020	516344	5118562	1362849	578667	262427	725754	762875	525528	1796474	1886959	4200362	2025552	276704	4743940	53838600	987434	2024396	2050831	1073260	548840	8286049	223432	1861833	4855803	2730793	691367	257134860	47097501	13906348	2155073	35981030	35251004	16666860	27370231	5602178	2095787	2654115	13450814
A200		80611	1659602	215726	9685707	3269906	1950844	568689	336721	4096271	330692	30678	5870178	490757	103380	260250	750441		416241	2334893	880320	4287889	2444014	460556	8964636	35322418	1037131	2359779	2551030	984137	490676	22552342	98437	2447394	6075149	4999565	1273476	319029542	61834692	2641524	1922122	94540116	38439140	25879152	21562673	5076975	1164330	5340544	9732611
A201	112537	382942	5523690	720489	32473726	11112900	7077489	1489175	2152784	480619	77698	18112	12105333	609963	1678838	74264	338873	456216	375312	2214526	1143743	5545155	3189178	144793	10099391	52721613	1316397	3584487	2364323	1781897	785727	7268340	200883	1071729	6338532	3478590	635231	279379732	37488749	3129752	2178743	109080085	36652472	21526573	28080740	8914318	1283265	2151550
A202	46496	200812	2755854	361958	22334055	6247879	3643174	691849	729723	1198640	45679	166984	7809083	165485	5231123		771985		464968	1713831	822968	2603639	1871264	155318	6473139	33951823	727452	3123241	3085044	1192450		22940674	148153	2097648	1815104	1135551	1149086	261239677	44570118	1620369	2678073	126135394	31669166	21760520	18787001	9780374	876566	3577562
A203	42241	385537	891667	132657	20148680	7691653	4147052	876096	750814	138655	49114		6740175	181801		218967		441146	721370	3384830	917410	4934291	2546241	217065	2986208	43114519	1730226	3620597	6331169	1475390	634187	12268279	160728	2891658	11113930	3733922	789252	292013231	107579027	2675314	2967226	109150410	38941858	23928978	16660342	6906930	500301	1939086	5467998
A204		154423	1541883	140219	11828598	2488936	1512815	488707	220076	633822		589528	4375646	386643	683245	199101	1043896		242998	2531865	1322200	3418585	2387960	260869	3485885	37101913	1168243	2195441	4415903	1176602	449594	30808163	109003	4159352	2851516	2008729	778475	294145676	64058258	237702	2960272	257754985	39715109	36018774	24301374	13873893	954994	4304490	6831482
A205	385300	965985	8313111	596160	166475935	13540154	27454084	2414014	1608763	763913	132821		6990872	749548	2424712	641083	502170	455438	549575	8615630	1532264	5338878	3289602	205698		76908443	2114449	4610829	7483460	2058620	882632	17160722	186452	3941274	8126665	3998393	968063	251637821	95133271	3385325	3556413	92690210	67133161	25496368	26990061	10428479	1436363	1725630	15463052
A206		136948	1924759	176528	16682625	8160758	2850380	936485	1161901	692434	93035	33495	7506544	491016			454675	398383	566653	2110991	2215071	3464786	1765866	195174	4271902	35361996	751812	2522430	1586722	668290	322550	1630133	254179	1537021	2602924	1054292	1229618	361143324	27955719	3945466	1897248	36607890	17864485	14873187	6325150	3941707	1259358	2642554	2988304
A207	152405	488842	4932168	479134	60109318	12826106	9402206	1857560	1357112	5816291	261527	118873	6929156	577178	433018	407787	628817	586783	542009	6168794	1326387	6841543	2338436	305765	6700785	35878637	1810941	2826362	2887847	1237898	665075	2857480	204819	3312281	3061942	2111350	1200601	418745352	58299814	3373973	2482159	141307897	36491607	21570324	20603846	4653980	1232677	2284834	8344769
A208	29631	266877	750384	72836	7540459	3297372	1599875	402499	347394	2604067	146326	122343	4928209	136586	1844555	157672	198340	303386	237913	954827	662264	2369084	1430539	305455	4413251	24420463	1181755	1065128	1474986	574078	304856	8565919	81303	1683736	1232673	408299	562687	180790396	17912810	1345300	1217570	41323131	10520367	13540103	5761022	2918286	626363	3968390	2535089
A209	37068	121343	2098502	215588	22326679	7837142	4136118	850625	486127	5637464	182152	51431	5518762	606644	61270	143476	1225271		441514	4583783	1742663	5128167	6444965	198825	16938947	76828392	2426142	5321755	8127281	2046524	808373	36889085	255276	2647890	14517399	5818245	1318989	416853983	72084693	1176084	4295667	325797557	83687507	45772398	40130773	13082439	3509006	5859478
A210	34490	207862	1792819	271810	16522730	10155762	4431051	1292185	998982	3177831	185780	50448	7729845	389776	28358	83088	498287	478033	402671	1571233	1896249	3980124	2366165	134596	3056100	54113446	1556364	5006608	3510651	1870962	797914	9014865	314885	2573503	4080832	1158221	799072	379929213	34475705	1110176	1380410	72972996	26019634	30337755	8779566	3349276	1273053	5470698	5192399
A211		197291	916190	143330	4435653	3264399	1353932	375904	531875	10442582	322971	204937	5800993	562009	125194	154634	548400	376994	428431	1122576	926096	2001266	3163178	344189	7027181	35766243	996995	2947645	1917872	1131972	583120	4474969	222749	3541442	3132080	3084547	1020136	312010462	35878996	1481390	1993806	72826239	20473000	19653568	11417773	5352238	2578309	4725982	4401752
A212		162829	1495941	213337	17418727	8072370	3946946	852135	529406	8019074	200292	171006	7705686	617240	940807	125468	1334462	716603	622272	6677399	4998570	11690729	3550207	322729	80222932	42450157	3102690	3552934	4221074	1597963	704683	16150495	553974	3580352	8883606	3636476	1226606	508965334	70026049	9961898	3286410	160874499	52122867	27932078	26701127	7839314	3707056	6326634	11315971
A213	27898	206090	1684813	85184	24257975	6819358	2282732	1093294	365102	456269	43098		8647827	543527	5100209		1424100	1142247	589718	2242303	1975256	5931435	2781286	202588	10107463	52986537	1846526	3400766	3897228	2327012	1114870	18408026	281624	3812584	9464696	2542059	1953937	426345937	102135669	18477951	3641091	113828207	51626890	36088055	20117265	6240663	1024664	3465102	11059406
A214	99333	347947	2986067	339951	22900712	9166323	3939510	883584	472472	13161273	595976	270427	14993882	724023	705949	375877	1200476	593323	512730	4341346	2042598	3964440	4689344	375818	3984837	44696115	2392105	4057897	3204607	2210187	899440	9600623	254932	4479396	5030668	4579289	1472410	517313495	78908382	3740720	3253566	91048447	51656087	26883949	22922479	26546191	3195736	4967446	11588666
A215	38821	298203	1343323	149904	8939694	4569275	1779737	678702	521228	796308	99138		4915828	2784604	350986	310450	797752	638275	700269	2564942	506917	6884694	3073158	306776	10165377	36001528	1204260	4090985	3979234	3624817	1209455	5500352	201293	3729428	6690129	3058581	1749685	305883085	46525013	327762	2365186	212329238	35471486	33212711	31746668	6318010	1087325	2531430	21068918
A216	35808	158769	3937973	310575	26692546	6691102	3352267	716996	719374	11000546	510294	105655	6150009	1127687	1940181	302611	1549677	940630	535613	4197673	1180744	6940535	2284136	296880	10864146	82710151	1087116	2397926	3797477	1611503	635329	13210637	115931	2805577	6157213	3661472	1174107	247920747	51980159	7772760	2573719	225792450	55980255	23888704	44748675	7284518	975043	5790703	9451139
A217	370670	906803	8851804	475672	300394461	14597857	14786761	9448509	3540660	13634039	1389728	187629	3651126	441238	107024		540425	545713	496035	5442839	1073704	4022599	3625002		7528845	57520324	670856	3175144	2497937	830301	200013	11052024	166662	2889879	5651876	5389776	987525	261064558	81644537	5004132	3103160	66823286	32927240	29679165	16838458	7586232	2445012		12439520
A218	117874	371937	4333466	531767	60086227	14296996	10309889	2368474	1112282	1124881	115055		9296727	507553	574184	68750	488532	657000	348238	1772975	1590222	7525713	2565892	167009	3438774	89606999	1846362	4925143	3823428	2172976	1090081	12675964	322689	2833584	4825648	3191653	728479	318201156	50673482	3928169	2052982	107661594	18468019	18213652	9031991	6182394	1027375	2991455
A219	83098	253416	4730173	245969	100611066	10448638	7453891	2407410	541019	7696811	240658	1020329	7655162	377980	4537504	215303	403684	357108	689372	1438338	332176	2630941	2362458	527400	9367387	47119453	674408	1800196	2102239	603689	289542	2293351	108687	3732806	2708252	1753432	941453	203147070	19973440		1859334	122213305	24068975	13104321	27849577	5016150	798016	13291552	3939912
A220		222823	833374	65107	22072077	8324988	3138005	760159	277607	3155600	407575	181749	7761062	130902	355925	104390	616784	571440	638242	3084421	670673	5241799	2238104	162977	4259467	24559126	721979	2109029	2626825	662053	309647	6027239	155563	2802242	4193920	1657949	1501336	251597127	66947594	1455585	3178539	127168780	42401741	30507877	17829323	6573650	766713	3478683	9150069
A221	33368	146993	1243702	86015	15962708	12357969	3386871	413093	364515	5244976	288812	138660	6045414	226934	157336	302470	604983	472230	514730	2942750	1090696	4615612	2837099	476093	12544346	46170681	1039848	2543552	2624438	1357765	714447	3326460	290621	3474364	3212509	2575319	840623	289098161	62391828	7032336	2889348	62148864	23506727	14491257	10495586	5142436	996575	4653021	6090189
A222	103814	189623	3826506	107810	37129838	10023104	2626067	987788	487583	765739	109168		5357492	734378	107341	250428	824678	339997	579974	2377058	739688	7932685	3689563	327384	7841256	55819719	1169972	3074271	3439471	1780365	564167	26385848	173133	1738350	5701532	3496269	826809	208929765	33544277	1916530	2776782	114858171	20513822	11546493	14253019	12089405	748617	2213615
A223	231985	451695	8301362	303286	69250087	11603915	3798681	2100349	593323	618758	69058		3430323	1184233	639817		1360752	886482	982791	6591922	5272534	12628577	6311320	240333	19385937	87104269	4868835	8304096	13446489	3646341	1636621	30703471	410161	5060209	19244654	7835090	1231853	396120118	70819681	10586940	4816223	337405546	85939220	28420611	65458140	11963966	3317421	2579170	20461124
A224		195745	2763893	190417	23059593	9907903	3359111	1050902	320865	21804850	1028031	611502	5706796	604467	214145	120218	320094	352408	364481	1483633	738148	5501564	2958566	380028	6031342	48922699	709624	3472307	1728590	949344	464906	2400724	231733	3079195	2240665	1346747	632663	216701380	13011021	645107	1022905	85277138	19092559	13072007	23078357	4743269	3448977		2324632
A225	270742	344349	6156377	204012	62542684	9569011	3309108	731381		11408759	522343	1014397	6612536		1273096	1251353	422569	380914	222010	2781984	788256	5164104	1707426	331418	8276371	40977747	2028576	880403	4868200	1202244	544337	21430346		2818399	8178137	4082092	713304	289226417	87519191	1537600	3935243	155868372	28739238	40728358	15255275	8136617	1399595
A226	70274	193235	1694894	71083	17408332	8293364	1811172	457546	498476	366036	66488	900317	4433370	259515	3347997	53468	777894	294528	781213	2888431	1434011	6932175	4531474	273755	3437919	70964361	1800087	7504641	5126996	2413365	857149	15756924	336000	2262997	12966184	6508289	1044229	287190791	50761171	489217	3369753	103107967	28952254	31015467	12691925	7234864	3691894	3916726
A227		177136	1878288	195361	10181968	3793685	1438518	624139	274911	547358	45891		11000898	578722		102834	829259	449137	660236	2687199	1572876	10340571	3158331	166604	5712812	63692683	1643271	3066050	4741473	1480059	700288	12416613	316009	1995385	9037915	2757728	1088812	331688737	52983939	1360483	2695072	94333203	43888438	21437590	19322720	6789943	927874	1492909	7100345
A228	26756	89411	811417	89425	4678730	3818090	1182351	297248	228015	252154		99458	6566917	302470	2113627	66831	188098	200522	489495	827069	282146	2889681	1223370	252249	5475079	12100068	191004	650603	1128490	233788	108551			1798743	1269472		371420	224857339	14897670	582329	663231	20073877	6826795	9161915	3329418	1792392	613015	2706413	1900532
A229	298263	1086255	12436990	328016	113159439	12074188	6048200	3022191	521587	19447370	1329334	1361982	5528165	730222	5542672	1129399	605292	392681	848651	2310675	905195	7759205	3543689	689444	13665520	46918248	950424	2731887	2281491	1053684	435149	8474657	170851	3163883	5452680	3565729	945164	389024384	23938107	578111	2112277	80638916	22113910	16277286	17791734	5131293	1306687	15355314	6310006
A230	150653	182101	4998266	361918	45481254	14301189	5869138	1448364	778912	2209856	101808	183236	11159271	436487			716845	534125	968703	2380831	1920023	4451572	1899932	298368	5589658	90023749	905871	3394533	2084798	1968927	926903	8317773	194420	2055675	5143446	1510891	1020884	417962973	40115979	5735721	3226535	76148056	21743149	13920547	9829693	6776476	1597660	2754553	4743237
A231	51221	450612	1966518	237845	17363305	8204140	4692440	692109	847846	396832	73382	39438	9091198	146208	108022	116238	652513	487441	591257	1759684	477521	3872893	1700073		8120326	38686844	614646	2065288	1747729	1786643	808655	4550747	133270	2518850	2421933	1899301	984200	310946112	23418203	417501	1783368	73778804	19801374	17769194	11556386	3629220	623004	2735823	6453584
A232	131523	507956	3323879	269280	40754139	11377010	6064961		974169	1147063	71545		9789244		4477688	278651	281373		168529	1481549	215693	3830284	1366738	587906	5975444	40539283	704529	598813	1696608	788594	420686	6450914			2745541	2716359	604196	152755281	24822752	1501884	1340388	53577089	19083454	15753146	11819872	4831204	1150174	3508136
A233	775167	1110774	18379714	556325	336814060	17078722	22885219	6819490	4376622	37684896	3003418	3771079	4090876	7679380	1013173	489960	526812	485013	769736	2867072	910311	6362897	3149333	612352	5511145	81911128	1888644	2968154	4254174	926256	390570	15835772	194474	3891758	10122375	3096609	915736	269779785	60067499	4940252	2689229	69575013	24970489	18324831	9813619	4325644	1711694	23880496	5975489
A234	137407	502768	8109201	396756	106644795	18333491	7994598	2914361	1575690	10636277	226508	533302	6311438	1116892	2359022	89132	876400	732841	679593	2923180	4970126	7611120	2280105	349907	11353518	98375952	818421	3177575	2311591	1139516	515495	21197053	231034	4562069	4507675	3519188	943324	341376441	21026028	5209730	2869244	148670995	30713892	18535738	32694289	9750992	1871417	14525293	6504140
A235			1365802	122825	15189886	2275538	2159022	268146	277578	3061849	910746		12236756	693768	72130		808150	686462	585264	1707163	3603766	9098149	2540321	385206	2266023	49783683	1116575	4192949	3433512	2366842	983224	9003718	418025	1892668	2828183	1356598	936865	467767847	76868508	512397	3668797	113350042	39757416	19425902	13322393	7201808	834382	2746646
A236	265318	1494104	6999684	597777	38942280	17001931	7813527	1234019	1130286	24097022	688711	314605	10509918	1779082	321607	107095	1395506	1619108	1121831	10353945	2481754	6094907	5362920	330659	16914919	157393795	2235650	2119514	7555491	807813	416768	19237108	589284	5855948	11116906	8447979	1356495	260579812	144992563	4426123	7489544	325734284	90006920	115951922	46368719	19591445	2757787	4907644
A237		121463	1924094	126381	10431761	4152240	1072267	819243	339618	1351093	114991	278289	4846144	838401	11513775	197950	1039166	768758	707905	4380671	2298888	5847676	6069354	310704	8871124	114780145	2071013	6362724	6100703	2811401	1024292	22016009	330478	4895144	13141706	7297059	1229376	411012945	70534065	6236117	3645765	180554645	43130088	43261317	19185345	8621183	2703830	2674976	10837526
A238			2242367	217235	22950328	9242541	3377290	518007		1177587	141960	1387203	11190655	207702	5402608		573803	201779	167911	2486375	681018	14192136	2679405	210820	12758621	52043547	1314093	1491114	3863420	2591645	1084319	28109221	60706		6304541	3305834	985771	190977532	22755147	1420975	1753883	121005602	29881911	10825540	18613771	6099121	1138249
A239		63658	227537		9041034	6326438	508128	206246		4320479	43061	139553	5966816		27118	57306	701790	646728	203931	2384087	425549	2264154	3114328	373881	9236290	51019769	1152607	741778	2580962	623375	286739	12189269	57619	2522677	5028431	12105012	1546768	154593833	50309050	4688290	3354960	86884767	33328535	31365898	15792324	8202723	1620750	4956560
A240	44612	70343	2725411	150320	51530983	9690921	6566122			276303		33060	7679626		4829651	183018	756294	496790	265586	2888336	982729	6485179	3433090	354391	9721827	40734899	1484196	822775	4101775	1350288	542226	23602898	50307	1192759	6312175	2966459	1851759	210889006	88281544	2097569	3281548	183849207	51554544	34409931	31671800	7690387	1551106	3673065
A241	45868	169354	2352219	177582	27643228	7895620	3039304	442655		12269059	213204	588608	7334027	2502517	13791596	1257501	808739	696402	902019	3781814	480453	7556036	3431780	466798	15480746	47789327	1479674	2514766	6772551	1207045	499709	27993570	325702	3936814	6950394	4881810	1008309	160317010	87067782	612236	3195826	220860039	70818794	36126078	60320183	14706428	2092173	24655291
A242	84757	189443	1635265	297688	17691262	3892048	3353055	812631	451854	580863	38788		5538532	410474			831097	615141	688587	5847263	642800	7095016	6466870	240675	8664946	26597051	2015277	3543507	7439064	1084823	518428	19422856	295149	2913712	14092317		1217397	262551547	67961982	1728417	4768301	94810150	39973770	32651856	17723608	8266857	3306434	3186403	12121321
A243			245556		3301661	1744551	193066	202454		5691605	288438	208954	10757041	694381	342188	143894	271904	284066	544287	1518437	668796	3543074	3572106	329760	5474827	50525283	905693	2506609	2804448	898888	358229	18001211	180507	2565022	3830649	2301891	659975	267780345	24371289		2003742	76630325	19662655	14367704	12972500	3849618	769237	8040455	4968557
A244			81722		1329625	2016626	686118	147530	252000	593515	32805	24171	6210597	400914		25608	681492	380945	127365	2200977	286419	5142556	1980470	365528	7735834	23974706	981068	1184964	3858588	831392	367751	31638886	78247		4881895	3802188	946929	131908694	43514732	776752	1796091	111482716	38961632	29269851	22930168	5222218	533090	2710477
A245		179378	1739638	267403	26231083	9457048	7150349		773239	2739841	177777		2722409	486205	557149	116533	486346	401961	569716	2327832	2624224	5643599	1927147	157357	2230569	82039822	1157867	4343871	6240132	2062150	1036643	17432915	170148	1962526	3249975	1225548	812009	322303055	17179733	686207	1477379	127776165	33649059	9448476	40136205	5032360	954066	2667494
A246	42143	216326	2674462	320114	18010682	7890095	3896350	931708	664306	13085620	561237	376917	3913253	439025	246396	95482	402175	299272	216911	2101812		3937811	989165	210708	2191700	64115362	863921	1228211	1773617	528788	209016	4661035		2018907	1631925		478071	222785546	18877267	1276913	995897	131202547	21277437	18739778	17856926	6153170	431148	15225241	4083022
A247	142599	352502	6090593	375723	41232292	13839411	5908995	1655421		99045	50268		6249455	338393	167873	44853		276854	432022	1362007		3124520	2181152	191101	3119010	12797054	505170	1239886	2273983	639820	314247	4919408	81749	946390	3914314	1959627	484379	164004329	27407823	867867	2463971	55427400	21664893	10065944	9518757	3802359	493339	1933305	3985486
A248	36291	269707	2029040	181397	33760918	3346921	4423435	836871	162238	741084		22802	4389120			288165	927510	769029	408442	1149834	1149664	5335082	1051125	244434	7279165	63506677	716673	1350133	1621439	895986	520029	15925534	123606	1901647	2505664	693111	562444	285987175	31531329	2859953	1679487	59594146	21867841	13324397	14676195	4136422	481179	4136686	4960179
A249	300862	506575	20428987	1284337	195343762	17106279	22273661		1276180	3331670	61078		7593558	4939981	1736511	53976	1821920	1543448	766564	4280075	5819315	5893739	3995941	321113	8424663	92440083	3521093	5901359	9319606	2076021	434471	43611080	504096	4956984	9031155	3748965	1179192	545240834	122758364	7896319	3977025	208600370	103859025	38207092	58464090	13958246	5308000	6265323
A250	32412	80164	1075399	125155	12719995	4883206	2780029			2898870	212966	101558	3306159		2498106	76020	961816		413089	2976540	1399486	3690975	2331650	202784	8315768	55725141	1518237	6408545	3950208	2588064	1112688	22031286	172830	2595350	4909822		1225066	460974085	85460950	2297902	3196130	175566551	43208171	27798752	21204919	8338180	1614489	4481534
A251	49495	227595	3438353	540634	23664719	6367463	3749775	1257118	332688	6908921	2176114		9327038		146501	23242	1182436	1037655	209556	1802551	1408185	2235329	1978155	204819	2793269	49595033	427239	1397999	1408778	842300	357550	8924477	229204	2931364	1219623	1517156	840595	375390716	85629703	1534206	2624406	91318236	40349920	35186881	24442707	6937421	1007619	4197260	13251114
A252		90655	825476	74836	11772301	3436925	2150511	532165	401053	8594541	673502	495111	9858815	505944	97582	291092	155712	207985	358075	783807	653385	3570887	1572653	313044	1803633	46020140	550112	1186440	1051385	462926	235975	2521204	169831	1532647	1465565	941833	399810	242931380	12939617	3074588	521347	12154223	5176189	4358331	3947250	2029019	796794	13224924	1387439
A253			1371409	176555	8848096	2997464	1686111	354536	464902	2466013	75772		7609944	231495	3726087	389537	339454	421883	196600	1549146	97702	3944181	1397545	266941	14541581	36661459	595267	469080	1621079	696454	342517	14504246			2001974	1663300	714990	156561042	30558079	928561	1549144	86388682	23307254	20626321	26455182	4361243	573722
A254		176485	1829294	311838	19601574	5450565	5795030	633675	521338	5227926	303488	47228	6321215		15926550	107566	779740		358070	2216897	584450	5885330	2127419	252479	8712314	38718433	938497	3557605	3941605	1200717	539903	19913751	113324		4837997	2242905	966367	288062419	35982454	3149347	1936110	94907080	26234599	25688325	13697088	8189878	1500299	10384049
A255	111521	446732	2919359	170608	43730473	13630979	6521411	1692841	770429	1231555	62313		8414194	283110	75945		350054	315006	618117	2278769	1413923	5008736	2674169	151777	3728629	38417382	1684521	5700166	3010024	2713685	810798	8775957	307337	2123851	9589803	3209122	526336	345582310	39652504	6469303	2109280	64556308	29922367	15342566	19036748	5621405	1098304	2617857
A256			191688		10690653	3594049	2413611	284818	502413	140441	51895		7792544	278905	104956	101494	640365	555435	217363	2294071	760371	7208127	2128201	522303	3151887	52567330	967194	894921	2622891	1095798	403426	12015609		1983208	17465886	2885449	759545	139884074	72460652	5894980	2421445	127046547	34601667	39447901	21261712	5965980	2258931	3116473	12115668
A257		308488	1718570	99591	33643613	4431820	3147146	1117291	353668	6913961	472808	2256655	4781321		1958292	378899	807632	466095	470713	857916	1206055	3733689	1646205	501775	2553379	43320857	763022	4100603	1947795	1877686	781640	19531945	142905	2993310	1612660	936946	758063	296591829	36312362	1194349	2219953	109921160	20361407	17249895	17247443	8578475	639607	25990051	7265420
A258			1657565		8486947	4423605	701218	187592		1186683	75137	471974	17737316		1636169	189491	447294	706900	932226	1404505	589883	1743604	1264767	480578	8478458	61133901	13975462	1352757	12164708	543082	224158	33248129	404910		2153211	1901052	608631	146020117	76210395	853820	3138786	123409100	40806233	23596549	31648490	8475760	697891	4688818
A259		95461	850658	79998	9473912	2658772	1614870	288727	207093	197402	53332	70131	8695261	256240	30730	78333		236562	519526	3052898	1338582	6865024	4127512	150503	5010751	68208675	1898086	3678905	3719439	1282401	605675	7576270	355769	2645149	6562039	4288820	508037	355564213	27340133	2690527	2173069	52333095	15292861	16814766	8943460	5150178	1439531	1403315	3459244
A260	87990	116851	1286035	105221	8428957	3528296	1540413	287172		13644183	551736	649008	4023910	79794		253392	408526	335109	448099	988454	990816	2233561	1832860	333946	2443101	58449495	425236	2337890	1387054	899584	410643	3541000	221025	1373392	2002369	2232976	565785	332423810	11706759	3782495	1135379	75311748	23911451	6808444	27208834	11296342	1032400	4248529	4192573
A261		204411	492260	38171	13198724	9278126	3032908			12939361	1330285	132584	3442408	185669	1140363	306681	635838		310703	1785614	523980	6717256	2093635	304271	12164876	42578622	986740	3741923	3779762	1704016	579970	30052332	149631	2230763	4727410	2759083	857922	311020279	23615406	662631	1825380	73312886	26215898	13302900	12995563	7760301	638078	18524075
A262	33159	162421	2466549	229802	34587862	7035310	4460890	2667698	912237	2065498	178144		11734037	405786	44353		250089	322033	514550	2382329	495319	7973697	2007609	163392	14946633	60227179	858188	2136093	2249302	785745	345041	4491811	146245	2005650	4343541	2384175	537790	228165549	19110265	2867353	1165035	33023626	14086793	11954029	10141737	4296948	631724	1918858	6163822
A263		229241	1539856	180695	13762232	7643187	4293400			1566820	59269	32607	8422786	361437	147201	201039	544144	606338	180180	3952304	384062	4978096	3112890	290629	15574540	26150422	950647	683068	2113960	629254	254934	9131206		1749532	5832623	8068365	1166612	152837450	87168161	1952937	3220441	232601043	60318337	35700551	47761074	12557848	1328016	4067386
A264	192370	480846	9551883	582979	57363477	14543668	6606493	1644042	1500803	18938242	722604	725858	7768051	2335703	864591	567052	1085885	709779	748657	3761444	3754418	12483328	3932860	527969	8768980	73543907	2974150	7386407	6839471	2661774	1125872	25312657	534962	2322154	19128367	4141105	936571	621185421	66712671	16358121	2715244	112314680	39067420	24822572	19279285	6297535	1473023	11615972	11799404
A265	101311	403710	3055387	379519	34690180	8941640	8987862	754283	471863	1966929	119004		14208640	731707	2453118	128450	1073697	973559	481876	2509243	3233464	6414932	4259049	284751	5007742	49063130	2144088	5052212	4695339	1549897	707218	9271373	423928	2988219	11941772	2819653	1094785	442808610	60308544	6120541	2558324	116902763	46119272	35065027	26419641	4485013	4060293	3140283	9778543
A266	29476	188559	962984	84213	28884711	6108377	5049276	731309	654250	1418498	163338		5142848	460186		280998	457216	425471	629519	3175411	1057157	4361900	1738886	341229	4538227	32881873	1614751	2442518	5000820	935807	404042	12910284	160474	2167631	10692300	1581208	871700	348013810	63632961	4249327	2945228	93444751	34257743	30533680	14095299	5493535	386550	2263747	9160877
A267		135694	1194357	107772	12913896	5622636	2650437	537906	443916	453524	42385	45647	7205074	599239			1099515	734690	365347	2135345	1991058	4926584	2005679	313499	4942314	68499118	1311419	4080092	3430225	1319556	576984	30423926	132415	3484024	4468322	2464088	1371901	425628766	83481697	2089050	2480308	147703888	47280591	48201935	16101803	7054858	1076475	2858852	9282425
A268		71222	387950	241014	8725952	1976104	5824167			4788866	2045956	215377	3647720			150566	231409		378755	853321	392639	1459673	1731810	307816	2789018	19417919	407996	954006	2151308	543746	220483	8282473			1533769	1463755	427805	257066084	18206188	1816068	1186400	44179206	13147550	10547237	7877590	3028327	433593	3269272
A269		70949	355722	94107	2616350	1943686	791824	150455	305989	572047	54203	299162	21589696	403162		222362	440266	339502	684918	3098443	1220939	3864785	4834577	145333	9608140	58219816	1968074	3192596	4418639	1763951	658818	13067325	197201	2395354	11778563	7439549	843175	381068981	70409901	4533600	2509033	98992377	50540720	23917031	23821770	5178196	2007163	3234035	8924808
A270	32427	88507	1622586	66729	28468062	5126454	2094891	417342	515037	3330444	913486	87934	5250467	698604	165022	41759	513326	176660	293849	846500	1455467	8309565	2326303	173234	2029195	54575884	1918181	1804853	3143071	725349	284141	10676278	173570	2291662	6121048	2909042	477681	330578674	22241276	2514844	1442054	72838834	17216988	11918175	14242395	24055813	1046159	2796729
A271	76081	346169	3121006	296306	33607880	11877756	6031250	1332676	1058261	797223	86117		6403987	881671	2498747	197733	499561	418803	578137	2248135	3291619	8017535	2083633		3309276	85620654	1244170	4151107	2793862	2632829	1242475	3511802	215851	2380179	3952818	1536981	902400	457777497	20104903	5125513	1489249	42288446	16850413	12367490	7288350	2874005	1151484	2913166	3602900
A272	72376	248792	4046178	569054	30461171	8549541	8522450	1158675		532953	61339	98124	11722765			180283	872496	569045	428396	2250714	1205024	5853143	1508762	211573	11607369	71758885	904837	2446379	2961970	1308872	522031	22077840	160026		2816933	1593346	1029930	276896971	49391826	180894	2673941	160987082	45406544	22656622	52012873	11836318	785187	3833667	8468334
A273		251520	1052538	158175	13786789	5283059	2951885	675144	771738	13141682	927742	289201	4287040	519706	348071	177243	114190	145094	521370	1256120	451657	3546794	2054674	303940	16997741	53638572	667307	2168635	1782812	533531	258476	1720894	124286	1628141	4660697	1435583	359992	199887783	8494614	1396338	648427	22568591	5850814	5390090	4799787	5421358	925822		1402917
A274	28911	231349	1373002	160431	16160853	6676291	2332060	866779	737097	1143098	125927	559145	5614745	166047	218908			369856	672256	3344091	886350	7334658	2863854	209234	11273842	42715649	794652	2720153	2166022	1263172	557482	6496792	166544	1554386	5001274	2586606	858983	349803261	82190577	3966602	3040883	105907640	26869239	17629728	14005645	8386588	814910	1436089
A275	136578	583726	6464587	256945	19764277	3298335	1300654	1021061	290063	880525	183780	238145	5093201	1159825	15340694	365518	1081545	968347	414465	4762585	718758	5785275	2438846	231303	66131323	34349523	1001662	2356700	2987972	1149578	450112	24176748	99481	7022375	3906705	2653678	2096965	273469987	40753633	3680179	3059788	96164312	48621606	21621412	38188015	11429227	2803206	2975506	11002344
A276	37483	328165	2051827	240168	16551925	9865369	3154212	987197	961749	1026321	62702		5750428	429460	1149022	71351	346425	173414	556766	991407	575590	2915048	2230127	169259	3184248	42858357	511753	1684242	1664902	527443	250935	1747544	218702	1458338	2788545	2336443	529631	228136602	24491787		1171642	40561778	16418750	10074294	13664957	2256741	746139	3051519	6468760
A277	32684	169518	1695616	128019	12278240	2756980	1433536	768356	178341	6555260	267880	170237	8536052	184605	70582	222582	225198	242707	397195	1230712	448245	3590094	1413397	196531	2087066	40052123	555094	1425186	1382321	433724	224565	3984934	76061	1906675	1813142		405982	164909419	13463458	1271840	1084899	24986246	7953760	7275310	3565040	2321567	584858	6942435	1381492
A278	73881	105531	2882097	101790	41922682	5980034	2326219	1000869	217148	614077	35403	511542	8837113	245436		146789	383463	314152	426472	1504321	716396	5526341	2323117	219594	5719579	40028966	863844	1810995	2593466	816484	346096	6009252	149760	2447866	3029707	1969566	474194	206129073	13115201	1264643	1607921	30296607	7180836	9605679	3367877	2836457	1192019	3964958	1792633
A279	115104	285736	3943742	275097	29853985	5048654	2578943	773887	402059	2665331	130068	80225	10846464	606673	908900	241919	460692	283715	297882	2457476	730711	13969614	3652217	265087	9518100	119807467	1671294	1456694	4246137	2032499	856412	20093416	47111	1774414	8358358	4327484	631306	286557828	70314267	386264	2924183	121364605	50968832	42643280	24714029	6420170	1863813
A280	250506	473530	8650360	666223	49610522	14071546	7539082	1812218	543429	4708412	344556		9289216	180874		118312	759152	375960	195053	2665570	710716	2730342	2720406	340334	4610956	29781404	1044167	800777	2552297	1091423	474829	5774146	49633		4153916	6630368	888131	298389224	55969793	2540668	2790599	103114281	47269063	27859644	26020517	8226991	1126695	4136605
A281	54148	150511	3734908	416259	55308388	8767226	4495538	2437692	3783438	17761034	1155514	187753	5543010	217912	131256	202238	313664	439508	292293	1261399	615657	3556592	1871891	347045	23872600	39362360	488991	745440	1478636	520269	165724	5293927	112346	1859862	1329579	1405901	603566	149782187	12781188	4283293	923633	48197411	11688145	10648800	7266773	3212974	2093156	5800475	3213238
A282		237689	1169198		20447653	7875475	2960933	1037216	1012512	24617854	188253	639057	4532958	535427	8168909	1380988	448290	551072	575653	3111035	1147601	8266493	2252738	313993	11272537	35389321	1340111	5125612	2277138	2235711	847637	9744444	353353	2584752	4324229	3038156	888106	300712328	34954172	6251638	2683613	188875251	36902419	17689892	43809551	15789533	1794292	20670456	4943950
A283			187199		10400657	6766546	2528985		292670	1503830	93186	34767	6377994		26841	229640	1396296	535323	1266690	2516459	496828	2402912	2294504	226851	5534997	14012290	1588659	1787917	2863185	598975	334852	18587852	438814	1399467	4379753	3422974	2068497	194743701	80004846	1376617	3272714	103284429	33998483	35694162	14532994	8673079	1386657	8256432
A284	56391	419175	2652676	283905	27600270	7865422	6750935			7744528	989430	232711	13554279		66156	115646	735986	620391	192969	4093068	623525	9014418	3357117	514543	20192376	84934468	965600	1667077	4160387	1720800	836721	6301913	84184	2470202	9861471	10805810	1322595	315713665	82453220	4779679	4187967	152339670	73638869	30449456	38953692	9228701	1285714	9584809
A285	55249	319503	2701697	282302	27706768	13117068	6464274			5344390	328192	543635	5779167	682538	8485776	296858	986678		306237	2070040	614142	11070839	2737370	435606	9398057	42329181	1321294	4037538	1717362	1343506	531198	12073514	186987		4172381	4123738	1202572	289953684	43650422	5077547	3237315	141801543	35246933	27194105	26996325	12744709	1685407	6398671
A286	133686	240497	7573300	408361	52705043	8522429	5237230	1035108	866664	2769094	148766	41668	8456292	1397807	105250	103984	1095941	592942	468870	2412527	7849093	6002711	1944805		5040946	79333327	1485734	2147104	4349458	981012	409771	24581773	142292		4936675	3168736	1690442	411055483	53610313	3353596	1984760	121622440	41092520	20981424	19632304	6446379	1023966	4236431
A287	31498	331066	2054945	194226	24987606	6166331	4076928	1139674			53530	136852	13785704	119987	376610		989275		595810	2979128	889464	4638971	2659907	257080	19844141	36070409	896230	3086848	2860535	1132660	484753	36587158	164062		5190440	4734762	1507667	301656479	66377850	1004073	3447288	136016062	47253037	35788706	27318095	11056732	1067276	2997404
A288	22263	121623	1232083	98827	17244780	5488071	2293916	681085	473822	716183		41972	12661153		73515	158028	947065	792639	458940	2709936	1141028	1755864	2177558	135879	5754145	38258134	893907	2192043	2269857	1206184	564744	31408061	133672	3335133	2353253	2048833	1254964	343062096	56784886	583455	2872166	119127568	41822270	25416007	25656624	6111420	1011683	4091688	9461717
A289	68293	385837	660819	118616	20022424	5609057	5478857	790607	724596	617354	325752	172535	6217796	203569	377397	45541	911549	921708	736296	3365194	537463	4461606	6829262	167709	5425603	28171499	1216860	2867168	3980276	990737	446517	9728108	206541	2366200	10712003	9231919	1814027	309958090	127578155	3090227	3928207	118694579	80568427	36440895	33440584	6905681	1371811	1395573	17799389
A290	83882	370348	2685814	806037	32851030	6958082	13229950	1211973	1849047	4018002	710936	61369	6257782	2421770	253986	74838	1879993	827359	540727	7504372	2757443	4576172	3321241	185440	26218449	69679564	1607610	1932496	4337389	899703	307229	15644590	281483	4224009	6661550	4452850	1009279	355281097	140623368	3147618	4835892	172106426	58234350	59511270	22720705	11889783	2369444	5086125	13299408
A291			1597303	258091	10297693	4298491	2168993	574061	509350	5586236	290998	229489	3271263	373815	1396998	246868	704309	449020	460188	2123528	491484	1894514	2111446	427788	4214074	18075719	425826	1907354	1719939	639446	297124	7594688	119389	2212780	2882866	4302024	1443172	231245222	23573062	985770	1951106	111879570	25654678	15983676	20222360	5948260	1232777	7021406	4500599
A292	95831	578435	2357677	288286	19248716	7881730	5038237	504964	955980	1010411	84913	96074	5158066	143435	72671119	153063	265535	386315	561453	3127422	347546	4412930	2073713	245332	5182312	49423437	451080	1412088	2081245	705130	275769	6194400		2580332	3511349	1935855	713452	175283159	38236218	2941263	2142617	103822118	29567871	22236926	14172278	4718496	669423	1848860	7338040
A293		66937	185298		5648791	5570621	1053755	283335	443447	4454035	1280338	131282	4712398		9792920	64336	319406	499306	369249	1380874	457773	697670	2183352	434911	3724119	24375521	257572	286817	1233546	198726	117406	4243277		3689528	590360	1117773	702166	219649943	32772798	237765	1492247	51137170	14699864	18674221	8923016	4352784	411879	3795953	9972021
A294	50009	243312	1703303	151926	22758655	8488287	3212565	896767	537376	6953429	718043	92013	7382694	641670	50649	96932	468926	329783	400566	1911179	1041902	3345145	3511899	289134	2993959	28405424	1420290	3329705	3029169	1416173	618989	10191168	190445	1738371	7359903		937884	327025998	51332475	1352225	2475364	157148037	35442553	42592335	14747101	6296526	1309169	5265303	9029985
A295	45357	139490	1716106	219507	9003051	5134317	2278850	427402	505224	8144181	318649	116924	8641807	773125	70891	257268	582393	560409	439008	3635847	901807	7087424	3571005	269392	6401291	46056886	1191588	4422050	3921874	1654007	424954	9806668	233694	1618940	6414670	4555355	1012593	355046275	75728643	6286943	3262853	106849111	55372915	24018000	26309316	7638738	1214982	5548830
A296	84740	370389	2459572	241373	49643202	13253839	6898766	1848378		3717874	349990		11359435	342635		197762	894941	801131	659204	5081553	914285	4386898	4749568	96829	7875100	21891570	1756735	3967325	3426163	1522092	702525	11545019	217957	2139250	8253425	6661235	1111189	358764491	115486556	2827699	4458090	158810199	61309780	60954908	28243436	9841003	2056464	2301548
A297		289645	3768963	518357	37963704	6147525	4923277	1616014		16909147	1956314	1541833	8902089	905767	1006417	334204	450455	370280	818065	5916419	4875879	11223478	2944596	598005	7041681	77101983	1281220	2527845	4141672	1112815	459690	6282169	292543	3292827	4374407	3242888	725187	470624727	74213582	400087	3915707	185429572	64702163	28669943	43943571	15611642	1401039	2876550	17235388
A298	37692	313130	798714	132332	2095772	2290520	639730	186768	334794	1169677	61207	41343	10028995	310838	154440		311257	447965	375844	2009447	585387	2498628	1773806	476502	2005585	38187403	706319	1030130	1373994	408332	200599	2339587	105634	2571514	1366713	1254888	717006	266269189	64191838	3309540	2022333	72679115	28529245	20879930	13536994	5018968	410208	5085280	9932946
A299		171561	840773	43979	21999288	7296754	2362776	662085	561517	1966991	121075	41056	9770084	577323	272459	161502	382213	245291	859440	1468426	1096680	7421428	1962241	236622	7386698	31750704	1198826	3651654	4386461	1839157	473472	4630864	198908	2677533	3709413	1148019	1292821	330228764	22959984	2157270	1915086	137465402	32811901	17917975	31630776	3548398	485183	2016360	4734468
A300		289910	751431	98184	11159418	5997295	3040653	489275	488718	37533660	1739360	717706	9335895	171806	258972	179824	389183	394406	293584	1359338	831274	5914461	1779450	418885	12964522	30882723	1227856	2555841	2446143	1023750	421816	20118191	94627	3245568	3860640	1565178	648078	284289631	23279266	1799662	1422773	78768585	17541516	15958728	10028147	2787038	993198	19661024	6158249
A301	56720	184549	1554583	345273	11182871	4420626	2543700	793972	690854	785126	81293		14331865	905538	12512465		1876871	869145	710365	4948686	1507274	5865679	4830290	255226	10959233	48164217	2027325	3587332	5654670	1602339	792113	24027275	361916	4609089	11531746	4525494	1630112	390255049	102512730	2843245	4383915	274362709	89669151	36388889	55139568	11645645	1571183	2538851	12008359
A302	52228	354417	1590557	83431	44092017	23981113	5362045	2649486	1812275	3269203	224792	452951	10826946	328854	406353		920174	777895	556118	3616144	1208449	5602266	3628716	296606	7977184	58907277	1138062	4500750	2912139	1878061	675970	10225774	308284		7419909	4137746	1015632	396933112	78004388	13969322	3811027	69762013	41606958	22787474	11920876	8987430	910291	5514615
A303	111434	423325	2547845	168803	59203286	10810985	7013623	1111302	544014	899259	279337		11921718	704921	94055	533990	576805	508130	443418	2001603	662118	5140026	2336992	222836	12399611	89066487	802539	2114912	2799919	1631239	764617	9566173	126685	3206763	4863849	2439130	769397	353437703	16032996	3396405	1981955	86620777	14121090	13580700	8819515	4125276	1383484	7015809	2986293
A304	42005	119996	2392507	166099	31046869	5778231	3121018	472047	294621	462006	36538		9604355	298935	20986705	100201	529991	285272	515487	1386670	561300	6650843	2849076	95257	3457922	28601535	1800990	5056989	4112188	1215040	538514	10108874	150582	2540463	7852504	1633804	684168	199918986	44183673	274959	1733716	66826468	25645258	16493130	12334217	2772934	1475649	3011708	2845577
A305		107897	640487	39860	20638054	7575051	2390944	764766	475658	5558742	215427	101361	9515366	203891	356955	326339	465902	394410	409416	1273717	602764	3452788	1090715	322664	8762769	53688632	355624	891133	1160539	387190	178158	1930846	105389	1684359	798078	765517	703931	176364868	24057773	1796074	1577479	61391270	11689368	10162108	12252572	6406751	917459	5634283	3557031
A306	70787	203188	2983074	252884	36408325	11253517	4860671	1307282	745931	813281	284178	35075	4930659	227959	147314	69350	647138	430642	614671	2414697	615534	5816790	2389347	179147	14192489	38843540	906028	2540133	2428165	1168195	539144	1556992	185811	4280878	2136724	2428272	1235475	202671710	15817402		1287174	88252070	15246192	10545175	11360772	14154149	1674769	3067802	2676332
A307	92912	546348	5237308	377920	44851163	10102404	5074482	1224249	568260	1558861	149681	62383	12281642	613913	138936	95512	400557	350211	581790	1125416	1024532	2727921	2164977	323768	8002436	39118598	670914	1454497	1950190	446498	155289	5693050	87474	2332422	2709513		848072	300132348	24882300	2926724	1682528	70658226	19061921	22221607	14772531	3733436	490849	3069352	6123152
A308		231885	668977	166612	12128436	8110320	7257553	467934	794634	11593788	2910039	702247	8907931	859709	768314	163083	688513	482963	675688	3166085	2609230	11650664	2505664	260137	12748554	51422635	3309748	6316773	4178472	2244118	1036025	16114135	282193	5386656	6394942	4203225	1283997	531114573	81536402	2083966	2849722	133574558	41090138	39502014	18364827	6429682	1681604	5015371	9386985
A309	55699	221815	812796	76777	11739801	8247551	2151349	570493	765015	14321147	519727	1173876	6818022	184152	145387	275323	705278	596406	780689	2300104	764178	3067663	2312345	247900	5062944	51670352	1051545	1608833	2838924	986647	398148	9039443	132965	2447368	3824311	1161162	1218686	316928778	87853081	2962286	3842337	164440149	35135370	43977243	18407053	6729575	1247146	7898171	12020444
A310			526996	46347	8542337	5311616	1642572	488871	685071	9807412	469007	345015	5718636	123930	62747	475052	412868	269246	356203	1462218	314863	3241248	1996915	275931	12680971	31563325	421421	876357	1434379	572909	275965	2208314	55535	2007612	1460135	1601883	745292	241924695	19227909	2291680	1228114	71488669	12317049	11982242	9530564	3357980	834965	12584571	4821707
A311	453860	780057	9473515	844195	85138842	11389553	11372497	2023826	2313890	634813	63601		14603998	553265			1565406	517161	963404	4049482	7394904	7162420	4432150	163320	8254069	52503159	2563720	5685936	4634435	1650007	662191	18147717	724077		18478608	3483771	1680805	434749662	110077161	8851371	4102172	151275626	59470572	42824445	29142410	6708755	2532652		15821457
A312	142903	710978	5867878	377962	71703486	13680390	5743101	3461737	1018274	6550701	390308	1049403	7591250	776688	1960218	145466	918797	499538	688797	3824285	3912234	7410930	5947131	148160	8226678	75931370	2757031	6457813	7187966	1949503	728096	20724986	593594	2917747	16404514	5885504	1465481	480020916	106632730	1237669	3378801	179520003	71262820	41711638	32655996	5421498	2299785	8467239	13387020
A313	94726	239404	1796840	123213	13681511	5138097	2867210	300896	127645	121730			8522536	226774	91269	329341	1522191	820898	518765	4612260	3304502	6101293	3423951	218920	3465751	25609497	3434311	3826443	7076311	2490501	942439	26983908	376882	3680028	26872936	2122129	1552130	352620139	95563872	5760094	3908069	124050925	63943930	32200882	16985884	7698189	4177617	3076179	11256759
A314		111787	2112308	129394	15689506	4571339	2130680	437499	151313	146833	41900		7116735		122364	127637	1018824	688105	869020	2693187	719997	6696290	2129797	144587	13489501	43625949	1095094	3277764	2917162	1440707	712724	21605954	196036	2521284	3883909	2104068	1317413	206343608	52847261	2392736	3293821	105228313	32522408	16827739	16833450	9243354	842955	2600349	5870614
A315	50895	109785	2104907	153599	20414977	6711259	2270845	686329	769999	707355	109276	100136	3869347	619534	18989629		374898	283763	500376	736063		3450930	1486038	147868	3641889	70780182	474706	3260562	1290769	837343	324288	4502896	158852	2249931	1414722	1062098	443160	210817657	10190303	1321412	1020300	41305215	8859194	5384101	7618728	2657247	909548		2222422
A316	142946	633306	2846275	411709	35320286	13447449	8594349	1865204	1357889	2523014	216803	180647	9403157	722910	223618	252927	661781	560386	808955	5009622	1092225	9662570	3654776	183555	10249600	79543376	1511838	3439047	5411485	1294597	501445	14532546	197954	4814386	10440662	6098379	1029034	251146829	60399735	491004	3676816	118946362	35748080	32105250	15013429	7156888	1866404	6465003	7441602
A317		99053	1003193	51762	39871620	9018014	6112148	719140	1427782	3808601	178539	106336	9176383	167773	43490	110167	612884	362713	553567	3084565	757780	4926817	1679985	119323	11689885	68261351	607463	3317367	1818338	1743703	720405	5757236	151690	2483991	2961762	3171998	1190079	253594740	21155739	884484	1851746	82727184	21292359	9376878	14086595	7679254	858463	2705582	2498098
A318	159763	369653	11407231	660100	72952023	15931413	6692105	2042946	1162592	251877	57783	25051	5923979			382180	354096	409876	169302	2522653	1032390	3236507	1691591	285297	5251445	50222544	1205165	485071	1691904	835465	359788	5735241		1895467	3279668	2668051	722618	219134985	40930007	1640031	1433866	48704478	23164909	13039129	16399968	3990727	684302	5813326	7211405
A319	371134	507089	16591439	742250	132962452	9704691	7438981	3006007		388352			7544982	2082551	209711	102080	1606797	844033	449525	5752947	2783334	8761799	5976707	153429	16618398	85128501	1429894	1616213	6369180	2172490	1051484	47294684	84504	3238721	13005248	10376314	1824958	295462961	115755254	856986	5900579	291131639	91932343	49194807	53102115	10869334	3131823	2266558
A320	122955	323328	2232501	118273	61615178	10902537	8515486	1030561	674954	3011486	1088455		8035496	117521		79427	584398	567416	520882	6879521	414074	7548221	3897343	313434	3816238	19412402	1020718	3349039	2822723	1041993	449905	4613736	263512		7409185	2569422	1351378	249034969	88290611	1434248	4502881	124497399	35770807	33335734	14731924	9930556	1188159	2818259	14582546
A321	237743	341468	6000464	322780	45094858	8046888	4401431		267001	2240060	50468	179352	11592230		40715	373223	1172040		249160	5162883	2313712	9436287	3341103	264029	8270465	98659593	2320006	1253747	7287412	1903666	841552	30429915	114112		9142114	5467995	983039	275981142	138132657	1684349	4578799	433429247	90874581	132555819	45759849	9362424	2929358
A322	68399	327857	3242186	428708	33146707	5920502	6947047		2066772	5342521	198050		6427237		2775615	275976	1209712	944225	159336	4958746		6011620	2741905	231945	9738084	30188923	1688865	1307593	6646734	1671502	730871	32523258	55310	2955160	12053486	4702835	1362552	292936771	136184640	2232682	4299140	287279523	96301025	62625204	52665089	19974349	967746	2171860
A323	66072	326853	2328670	218291	47255730	10434334	7842154	1349992	925501	12555856	733201	280181	8772817	524884	163455	141562	942908	416084	549971	1875325	561696	7038873	2767996	305483	9143030	69632000	879139	3553998	1889324	1131554	531211	4202126	171117	3372625	2413968	1961933	1260968	253717024	18671661	1306546	1822374	90069986	16860318	11255238	13155713	11499510	1481938	10728806	4566193
A324	43953	149447	2856464	250148	13442666	7319219	1679039	551488	821310	2860247	296185	15879	6293801	6646555	1711572	239916	930290	800697	1147735	3835911	630904	4767275	1924050	782802	12676239	98849498	730523	2457738	2435945	1073667	450293	11252409	428876	2744143	4381405	3833068	1597604	253868039	87780150	4555363	3697695	118074289	51269738	37366178	26646123	8373464	1391930	5686627	15120679
A325	33394	234190	2212766	155245	14926104	3982008	1686026	542448	676209	30334996	1040399	1563944	5591157	1082688	8287475	486672	633558	480116	204048	4413954	306290	5683192	5288089	508731	17857631	64051362	1439575	1595106	5770877	1351143	584806	38075690	47849	4118779	10671992	12650473	1462278	145596382	88759618	3210971	5053608	273520649	69582677	36298565	46075147	13564494	1335251	14791940
A326	33031	97189	2029679	141235	21850002	2767201	1840073	422393	283742	9722050	431356	590681	6489822		87506	725639	969718	916461	1166937	3648227		5061421	1791228	375116	11360937	24622223	890613	1800620	3781711	687149	246337	13254227	243607	4446800	5494788	3730392	1502443	162685600	107946852	873463	3864374	371637288	61423101	61123700	52545391	11178098	952462	11393810	19459936
A327	156480	351675	4806465	284784	49347261	14407309	4759533	1336132	517106	5660597	201839	122506	9190744	888772	343816	229997	1145743	805069	482946	4832866	1304040	6155071	3104195	196263	6472020	56657152	1381577	5119125	3218428	2219899	565692	12402746	315182	4775256	3698235	5014559	1692002	318418836	58617134	2930317	3439462	123628499	34759000	39802540	15794238	7500935	4494823	3721916	6287130
A328	42708	310245	1363122	170349	9473446	5412320	2240384	570631	490204	1546030	58280		11029976	345014		64257	670327	742266	190131	4627497	1082485	7831367	2294972	346017	10646863	41240195	1314969	1873438	3201657	1718778	808611	5690838	61178	3463447	4132625	2710590	1815614	236454224	93522201	1314463	4031225	191054052	62495129	46555010	26663788	13141637	1124416	2886822
A329		48332	102506		2900809	2976863	1355805		632917	8532352	1307406	70906	7809949	444279		71117	905389		480304	2708954	2409329	8233903	3030679	210727	7404963	40408269	1211095	5905721	3427649	1711119	689167	46642482	361940		5337459	3680593	976637	420535788	38772422	2927354	2426701	88707956	33005210	23195600	17344966	10337373	2397671	1940053
A330	30925	174254	1594892	92487	37463121	6687918	3235430	1059472	627627	1622788	123628		11280031	164696	809921	182267	411417	369233	596100	1946632	528687	2795042	1504995	144962	5428100	27400947	560650	2131163	2136531	1178669	534216	3338664	119666	2209894	3918921	2839434	1039335	278560907	33191890	2823283	2085170	69417886	24686468	17019900	14746888	3538387	480790	2436919	4553793
A331		173642	1066001	203771	6915082	3231075	1671631	244332	562385	2122339	94639	49331	15348236	484464	112793	68094	978958	498549	216386	4046241	1699543	5475888	3355031	316733	3464658	59590514	1766519	1764044	4562273	2856476	1152208	37304655	70296	3531536	6579244	3840655	1173989	487825696	73099009	2264677	2454641	339218239	54176168	39018528	37227691	10763154	2207811	2952089	8553798
A332		134693	564688	92068	6960415	2821906	2243526			416108	53209		7073082		5424645		300086		246139	1036257		3411137	1417552	149037	10638327	23478986	613051	710783	1206516	261711	141202	20392108			2974659	3043067	362602	119720056	14728199	1031244	1173194	47002024	12075968	7050955	8126088	5583262	1262416	1482165
A333		107141	330608	61833	10060353	6392936	3992043	372321	2675291	1292199	70930	164911	5295320		79638	227893	767296	589444	365983	2044783	431411	2234171	946282	198162	14646345	57794638	359617	1142929	1648533	409863	158803	45248633	75291		1229807	1317244	930606	228885822	44847750	175484	2194449	115475349	18518273	33479156	18876855	9890907	1095284	3698991
A334		363335	5931581	678810	63650815	15115840	11854057			282167			13713832	385703		74244	1017946		500002	2724265	3749112	6408447	3064087	398260	14225526	72815981	2371394	7274879	7484573	2226363	951819	28351760	253842	2320153	12923483	3606632	1123223	522084936	94072070	5435309	2814049	197602752	75310959	41348127	32316151	8155348	2421784	2491543
A335	158008	575015	5140436	649629	43893164	9369945	8723530	1670542	859336	1732751	158827	24311	10817004		5616009	235421	717159		427525	2033702	939268	4653400	1302819	301804	7291211	52177423	1060487	2445524	2605799	1265402	513032	19348131	91368	2126549	6265926	1223430	859269	299444902	34129916	762366	2048956	103227848	28447709	20126439	13986855	5423232	1130975	3736292	3786380
A336	82718	561069	2259427	211293	46526213	9928073	10425639	1430388	650656	455750			11687427	384777	29548	75803	660780		339538	1942508	894833	4926746	1204672	248869	12967600	43633077	827008	2181773	1916830	1085801	533957	26694307	62751	2698645	3871821	2120724	1233220	287603426	34472405	2424214	1522780	128320121	35821422	23993115	21352793	3890927	736233	2938668	6819318
A337		290085	915770	133934	13542438	4650621	4737681			853656	139435	103848	10840590		302685	173201	1005210		770367	3400608	1548878	4231174	2993811		9496287	44333324	1267918	4299398	4923154	1699454	694588	34622389	265529	3499738	6229056	4782493	2182750	363061015	102230022	2158149	4696049	322749111	94767428	42596851	57796962	17298068	1698899	3487342
A338			975535	64075	13996813	2496375	1279611	540259		1220749	72031	174505	6140057	2533659	941573	389372	731734		257264	5072558	510426	8261571	3536246	563596	13350343	67586650	1073468	657136	5383674	1094186	411859	20379699		2788775	5588913	5508318	887649	195215584	59548488	1489032	4260164	165908012	27886336	39841441	17130176	14778159	1659832	3582040
A339	64873	144655	2071367	183285	34109328	11019381	5628315	790316	523133	4550757	267035	101225	8471551	280227	66650	89353		238670	348794	1900348	1226297	8059710	3256587	142860	4181960	91307954	3911809	3497912	7493748	1203750	541593	15636928	175233	2263013	11444261	2629039	486403	302074779	53627193	1474803	1683210	117900275	34472252	18555214	24197059	3068856	1149912	4187276	6163714
B1		73472	161213		6941920	5050320	1421319	502873	179552	12135522	1900941	106915	8726120	205395	1045409		678626	548799	328604	690506		1072894	2467376	439370	8419004	46202215	482334	718567	1141560	449088	171278	8538472	61656	2868468	529812	1487730	1380319	270046751	21585060	339024	1163383	72737978	18117918	19539465	10810242	6941870	1547216	2355920	3720184
B2	112785	171609	3409553	287003	58545524	16199600	6219339	1134967		9467683	178790	869208	9272769	470187	200464	325044	525434	484935	649438	1674298	834260	3906427	1949463	210009	5542610	120908680	543856	5546678	2174738	1794017	857603	7087631	216206		5318821	2746910	790739	249596790	23881195	2735075	1908857	66077941	21257155	10291346	11018599	3142280	895616		3517279
B3		187135	794156	125980	11331646	7927001	3412483	1008005	705036	18581131	1308406	776485	6232492	256156	118928	276926	432916	545655	323009	1813213	950646	7815186	2433251	436745	14824360	52890921	1062668	1603865	1764319	728496	411412	5846671	135912	1917742	5813269	2818648	699412	242132925	14065570	5360166	1109163	42627649	13657146	9521313	8606114	4733401	2311262	9508271	4698766
B4	47269	141922	1856691	137547	33326634	6001167	3119938	1382214	453862	232179			5559509	589033	129967	142145	853193	852335	687319	3218059	752619	6537026	2619041	189826	8040074	68701650	2183741	4791300	6075993	3440287	1212927	20547509	180682	3707130	8180838	3087075	1628871	288568574	73426236	406576	4108292	98634324	55486470	28621063	21298386	6579177	1486791	3094389	8113596
B5	36536	238305	853196		22780543	3399877	1688100	724777	341666	8678348	620360	253924	9174672	2589941	1831238	209715	242653	449453	440835	1342138	605745	2982418	1137955	225368	8630157	78117857	764638	615998	1250596	324301	160980	3138924	95483	2455828	1635830	1284173	353222	155214697	15873923	580077	1225949	46406222	9977226	16111279	6954544	3703871	1279817	5591237	5644499
B6	275855	1115807	4549125	248239	184435778	14836219	11283778	3978609	808563	11296401	795151	735522	12281796	502656	159916	361451	575149	407736	664885	2265009	929042	6731953	2232833	506610	13404250	66491514	1247772	2381795	3125834	676413	191373	9353621	159712	3139732	4836245	2298808	707333	235760457	24574441	2132518	2555209	39537242	13035437	19037224	4880470	8683425	1488325	7415764
B7			168229	26540	2958553	1645605	570995	121827	97294	20210567	1782724	544735	3438692	99310	89314	234945	456970	252961	468863	989279		1732782	844862	243878	3604743	49675348	541236	1576281	1691300	548905	247550	1025821	156515	1571333	1293712		355190	213200371	13340904	792438	850415	47431152	7672287	5846220	5047743	2766715	977504	29305928	3482048
B8	43568	350049	2277265	418558	34100722	11757335	7291237	1542125	1893767	10549020	421018	117224	6896599	559934	531395	103555	736203	620350	577643	1750506	952362	7744807	2818119	327246	5970742	73257487	1436402	2720146	2352734	1457372	687575	7360264	189930	3071534	2805472	2801719	1341612	276209035	24832466	1618086	1257148	76358097	19013310	18103065	13152774	5306390	3696232	7754829	5310501
B9	51347	408867	4129070	470869	29177161	7734956	6261069	1010869	986933	21213896	431496	10126659	9783196	2665735	1414507	296361	2074217	967773	931026	7893128	2344864	14005808	7382526	442019	5713940	43613186	4890790	5679919	11368968	1647937	427715	29711143	439014	4180766	27001786	7825096	1600022	417481309	100885528	11107863	4417248	445734071	133330866	46002426	69649741	13557121	6457542	9141875
B10	71162	249760	2349293	248249	21109780	13630506	4399353	1042684	1698188	1045300	50355	691887	12215457	460724	78743	39556	600174	373205	241901	1771184	377668	8528683	3325099	186415	6046181	56709456	917058	880273	1928995	1317046	545443	6635240		1160132	7116012	4029539	712055	253255573	42303317	2323340	1664076	105907535	28662289	20565858	19734015	4520185	1966382	3020078
B11	92037	266651	4424721	400311	45724165	15066663	5897331	1625128	712222	6216956	340904	102368	5736332	1144018	234652	333033	3339735	1062301	809623	10653678	11193541	14642378	8460292	352617	18148343	40157414	6302627	5612707	14657943	2500113	1084353	41012196	726015	4375172	35824498	8283531	1851307	586411905	144870767	6874557	7042840	363918782	155131922	40934056	71580611	16992696	2841360	13543594
B12			67197		1226655	1732184	704328	197253	235729	693196	49072		14020398	409550	91040		598537	380902	360509	2379711	281349	4908286	1275565	209254	12802514	29776863	809972	1754091	3352031	786882	243849	11223680	115124	3514716	3720624	3001247	685184	188839281	29484927	535008	2028520	178679878	43601144	20543739	62524800	19562024	328670	1477830
B13		168969	595041	123269	5599889	4679943	2354301	394154	311678	477841	55377	315589	17423350	422883	805161	124440	637999	458953	423691	2071333	503402	2313042	2721001	229060	4760974	35998867	753951	2077640	1542898	605271	255603	2431375	122904	3815426	1715755	2485798	996546	271605854	17830813	552343	1462889	68635007	14859990	15578118	8383783	8505331	2066205	1963260	3556169
B14	39044	195772	2295226	231335	19996406	8553173	2772514	856955	684695	19085614	1268360	319420	6289297	841980	11193209	162347	487911	584810	569171	5628280	777743	10391556	3562346	433341	12311179	95112100	2917829	5853522	8270003	3163629	1306488	29514499	326253	3491579	8546670	4191141	1184763	371615597	73002769	5404820	3376362	164508689	59145948	42114225	22301032	7498989	994428	21302859	11935958
B15	82175	346855	1724079	98843	47406618	12055676	5083280	1354329	628557	651952	31861	59338	10171751	704491		155742	865664	603838	242146	6028323	2081514	10271018	3602396	450316	6608611	81085884	1596232	1729215	4239877	2826840	736294	14224394	81562	1686569	10085006	4141893	1238932	332431915	97874086	8142918	4802171	140731871	60734684	52322671	22782406	15361799	1538242	5339484
B16	121428	533338	2296854	281897	23963763	11137067	4116524	1110189	601094	10083826	524952	381006	14702662	568227	91028	745862	1217657	513750	762073	2122156	900153	4295164	3656746	328468	5915144	54482965	1090578	1485476	2816425	1012899	418734	13954290	272829		7134582	6018648	1515023	418528889	78190412	415843	3114780	194916857	35132387	51055465	22216899	8863066	1189803	8903795	15655669
B17	25547	98961	434425		14667799	6725990	1070805	379330	148226	2391599	150651	242784	6020937	243120	86122	231582	1559606	548087	1084224	1907131	790380	7950109	5119829		4903305	53697058	5000857	5405570	10592954	1229505	471321	28424316	334298	3134783	24120822	7703507	1976130	224983402	56852631	4229544	2885322	143124418	28530668	22488065	20910379	5036654	2471232		8035723
B18	44262	206622	1427904	107137	10643751	3403295	1248895	381626	248842	539963	59309	435968	6921590	126676	1674898	240303	468964	436480	746351	3141730	922308	5666800	1410014	548852	10916231	50572643	1226355	3991590	3303133	1633289	682409	14057983	182523	5550872	2225472	2363396	1170956	308004927	22326136	2494394	2107483	89135908	13092253	25272104	9232356	6021805	1252009	2048376	5669389
B19			219674		3627111	1650721	753947	118239		800914			8098390		50828	162054	933509		557712	1844151	3231124	8065040	1491317	427368	8531597	88496200	2181550	3346731	5397215	1306870	591275	22985198	171303		4480109	1490129	931650	364404705	30508438	1854572	2149997	213250153	21331482	34471468	17786448	8851902	1380880	1888849
B20		344338	1309038	304315	11196260	5565714	4174952	1015337	817568	1626505	85355	52787	5627828	380332		85104	375587	444448	735552	2259485		3051672	2307159	359348	6454311	16517714	460560	1186688	1862147	515206	235510	8317495	82400	3338127	4474213	4881025	1224776	236167499	24641962	2676615	2334971	76317725	25184533	15088413	16349089	3939093	573870	2060036	6624881
B21		122292	236228		15693633	9102761	2206153	410027	413807	1836330	32884		10255970	423285		217130	344239	370711	1043055	2402065	301361	5051821	1942917	199932	6232397	34580505	810268	1577753	1748483	750067	350833	2630740	168145		3562335	2007728	859196	241504048	61092856	975324	2322787	107359677	45123579	30694500	12472859	5653924	1516258	4039097
B22		144103	1365804	189781	19545190	7452477	4057935	889629	827901	2029453	94019	212566	4898426	355453	81619	176642	671278	569468	199135	4278140	259626	7365083	2083269	367679	21571152	36528956	1010877	459421	2054922	874515	383992	8382691		2237768	2725514	2860324	964576	206302741	43701038	1098472	2583319	132458052	33939221	26597701	27363507	10303534	1129066	4013959
B23	36655	294210	1452858	289824	14244290	9104835	5303056	1253034	800554	15925906	757565	298260	5431589	250219	448486	131429	593275	427973	660319	4207369	1818289	12716705	2668173	306088	38310839	56899658	2779239	5295376	4393736	2426522	984649	14958032	270073	3131980	6711727	2881975	1177288	388812647	26141847	931554	1641242	120669528	25485372	16152611	17012661	6463663	2208589	10354308	6116764
B24	120009	241017	3245236	336027	46348650	10211158	5945050	1488607	1027618	561610	35052		13787697		112239	135102	638300	659912	221185	3653290	319831	5815899	2831198	531689	8439318	31697125	1286132	739363	4431290	663486	283669	23145336		3295815	6468253	3384852	1616533	212887851	93250787	2135453	3460384	190005352	71234289	42425854	32786197	7271144	1338435	3129381
B25	39435	219535	1867357	261742	14242635	4517079	2461416	842469	587398	2220780	148541	347523	14895388	375376	6901129	71533	512316	482827	641595	3103311	476794	4686599	2597328	254686	7663404	35317288	1647958	4188012	4304669	2451664	852790	18105456	159062	5065100	3496623	2245450	1453004	317086840	28927103	3440815	1576086	110296422	25262724	23745698	14069770	5714241	1267450	3116311	10526181
B26		240654	666276	54529	14225729	5432250	2157480	1248178		358993	40916	89116	9573002		29297		393542		368015	1119737	444984	2565107	1314017	243880	4492484	36385335	699382	1339445	2624892	348873	134884	22669468	65317		1635618	1413083	566141	238312366	22982898	1454735	1367369	116310702	16286061	10518554	11288535	7014222	625563	3165822
B27	31581		1653173	76877	16851112	2305878	1589432			635138			9407602	213707		69243	193195	186069	186625	920846	313601	1957917	989119	306275	2610991	34076189	340030	241036	1251105	392407	231928	6751389			1424140	1607896	245798	128512152	14376843	1948893	694897	41649063	7341686	10409120	6855167	2182045	623656
B28	117608	437999	4248577	381084	36643988	14774886	5703620	1592495	1597722	17927643	1007147	7719394	11987936	182708	604884	242585	411614	367274	492839	856569	1408584	3583537	1521089	315896	8207520	44022115	486636	2746176	1704140	1518500	790360	1081670	123725	2254057	1223441		771902	301801413	11197472	4648577	1010598	67855203	11873439	10962663	16226411	10067990	1306279	11565424	2536376
B29	123781	951077	3670135	306890	52420200	13993467	7756001	1490960	2636574	19680289	766431	278001	8639068	46492	3037872	229854	460981	368112	765720	1623278	305491	4167030	2201005	293511	9751716	34760310	539714	1783657	2526320	712806	350262	5512349	118290	3138873	3465426	2901299	705988	214859558	36321295	1397428	1830632	144083959	22753341	24187664	19886651	7688296	968872	9236108	6848678
B30	38078	165138	1257808	424337	18178346	6825942	6249548	1225709	1989449	2229123	174127		19157707		294484		504515	271524	683109	2150673	955452	3730896	2513015	156534	1200703	28593294	1207157	5772482	2208687	1438747	516790	3364621	225233	1610254	4914995	2513557	948535	308676766	40024518	2315191	2452584	43895054	21412078	15052027	10776700	4624588	1977664		4809489
B31	34993	181150	2413481	367672	16615966	3905011	3269134	860559	365699	258357		54834	15792734	116618	2630656		850781	440746	1212616	4133477	484493	7137311	4731183	134189	7112052	31048692	1601532	2635679	3821352	1239950	515139	10081399	150243	1713369	10264885	4612198	1269670	240729313	74130946	2797799	3763487	127033597	46340594	28861438	26700792	7245834	1597596	1789329
B32	299159	923476	7843192	336473	168821445	12554414	9473936	3172423	999116	18869463	615955	273310	14104036	1356292	9438802	263348	500689	432597	817399	4034226	1275685	12601740	4870666	256268	6308041	75642269	1663977	3257676	8079020	1012677	249910	15434134	276288	4025975	9404384	4809131	854665	298106461	98908628	2742333	4164002	128745788	46414308	48160395	26191610	13102574	1366248	15093464	15482350
B33	69220	436375	2580346	298997	27916543	6885380	5383938	1660028	702002	280707	51250		8565170	1078045			1435574	718781	802526	6238227	3625312	6806033	5225363	145996	3148010	71885014	2701384	2888339	8422543	1157219	562546	20224352	333236	2876757	16869691	7482567	998610	460418691	165215530	6914798	4651431	290592745	72399817	44339215	33769863	14936879	3191879	1987583
B34	264946	603706	21747634	906919	168200069	8809385	7624184	4279193	1337848	6103383	3919234	197529	7898620	21627774	1766558	1132465	701261	894397	794970	1430101	2558732	2266789	3363580	323120	3591908	41634727	885412	3868815	3354966	3478009	1227199	39558894	191610	6502778	4592210	3249185	915722	440467224	53096210	2402212	3695933	78335413	30233259	27798506	16842459	7384398	510312	6899160	8257389
B35		160145	1569353	267934	32297048	10121772	8015562	926846		388169			20208999	218977		110257	612438		493583	2197784	1036150	6008631	2425781	224081	15412703	31764103	1567859	3384190	4176769	1209248	468085	30580577	161853		7327423	952960	1738682	410635468	59006800	3153343	2396944	109645030	37767390	30824787	13971933	3939852	1054471	3511719
B36	61788	244475	2041563	262079	13865461	4695077	1723703	613504	346259	99757			12861688		777276		458781	319150	628942	3010709	1162606	7455999	2984143	187248	6943978	45356924	1179566	2701937	2002542	1362125	566497	7756890	257653	1260431	9667666	6211379	639240	258769434	90089287	2920638	2556305	70340180	32905592	24316325	19345955	4737393	1428504	1425864
B37			1128371	77144	8140608	1816779	1304880	355650	192799	1911849	1120644	52595	7697229	515960	169081			284673	421937	1100866	251047	4593689	1002221	171270	5279183	57158094	459219	1432187	1554110	741628	340463	11356008		1861944	3148853	1193143	523709	182805350	16863891	1301950	1410583	83852398	16316459	13788535	16467346	4613425	316061	2237849	3664736
B38	89898	371250	3474943	415592	47934113	7343596	11502269	1060850	604028	5183870	223942	120897	14684208	594533	29255	285334	792009	484165	216796	5167746	862288	5693804	2336777	293784	11167506	47455010	842809	466701	2479549	727881	374928	16941725		4080480	4553638	4651781	1089251	159234308	35952683	3006835	2576544	62665073	28485996	23772919	14540086	6962640	2877885	10294397
B39	354533	486106	4321719	106590	83088724	8573974	4457121	1189469	210870	2031115	121887	217119	15694021	619306	536032	435565	711235	523570	910938	3735912	2462393	8096419	3475433	465406	11245637	66432096	1769173	3326410	4420843	1340029	641971	14758327	350489	2826390	8154314	3655502	1131522	499264816	55692858	5262778	3785675	137479520	28461250	33102202	15780353	8475389	2258603	2228804	10134729
B40	28771	129308	1950492	176269	9009418	5096659	1585456	471673	920351	338018	30686	99127	9258552	461071	159877	60537	447893		163068	2235480	483122	8239553	3080530	294700	5195440	23192145	1894712	1463413	3088058	2624544	736740	17414963		1832795	8560826	3692449	962274	188488378	43510365	3170565	2207616	126349867	36115457	23396698	16224982	6869955	1611449	3432281
B41		224664	553647	32238	19493055	5399931	1722738	721703	784519	23925038	1389754	1628996	10738886	495478	1092234	435503	403364	503393	170250	1588710	298712	5400915	1362146	683083	13837307	41722470	570459	690338	1682859	750348	291722	4885378		2697902	2005685	2263703	790423	185829778	27519523	2863791	1368753	71504954	16135648	17818069	14816185	5981297	765735	37184328	9038088
B42	60938	245442	2477968	234123	48440697	17444615	9682805	1032828	2833821	3038827	136256	658830	8342413	843965	205824	811398	496849	435794	881658	2930872	1995185	6682978	2083351	309125	16024243	41628201	1779556	6286585	2786544	2141486	778442	5839757	265133	2673945	6927355	3385733	989978	434947319	46356864	12688154	2391196	80145913	34107851	19621513	20391222	4130438	1768184	2155635	10886759
B43		197532	1132373	50787	16425428	5580543	1998539	752746	275627	12684581	799562	457512	5735114	945647	1123610	273618	1911064	738649	892344	7833583	1842036	7383102	8141397	290684	9576658	60296579	2766424	6542050	7981139	2278920	930160	28305581	555382		25772242	15750158	1922502	372461984	106903791	3877733	6276548	276341991	56033948	54714456	34261934	17431437	3257425	9581522	14818457
B44		157097	1271061	298103	10453485	12032700	5916244	525117		7093628	746418	740830	13713581	415555	44382	121166	501903	568582	554389	2972380	1009741	4924722	2440382	219257	10573371	60085767	1252084	3668650	3313792	1884609	822447	8140206	217008	3827246	4054615	3099895	1048707	282840740	43246740		2766026	94914431	27531040	19369104	11654359	6962320	795020	7523892	5185333
B45	192513	360720	5641795	551317	84269310	11530841	9444398	1602043	596315	2329214	190718	28136	20083547	224135	38268	102053	718784	553759	337850	4316799	623393	8594752	3410863	304526	9258122	62950869	1918571	1141295	3683819	1597091	591750	7021401		3314123	8634557	4401847	1797694	325766680	97245966	1561776	4075201	179269182	73786931	38607407	28603430	9309669	1400628	2925408
B46		93649	1053697	281473	9604155	4866707	2678950	689108	795472	342695	85759	38253	13224474		18351875	130908	574155	364009	583042	1636488	1004863	3594946	1380614	154530	1618652	58286460	803787	2894546	1924608	1013778	517656	3115953	332537	1367200	3132440	1348541	828303	266519202	32996140	1849922	1644416	38526010	25251382	16021373	10363209	3117240	337409	2726200	6350792
B47	97538	254808	3805754	334484	33660951	7837388	4265920	715843	461081	13958505	574913	1481034	5927042	1407307	844970	258826	853034		648824	4526164	506356	5391676	5847340	559388	8405946	66481512	1924041	4084867	5577084	1304543	542806	12997347	215566	3025226	12454881	6663025	1041124	245996972	64386259	2272846	4165215	147249212	50591371	22822946	19736856	8531866	2303806	14396268	9364720
B48	57259	259474	1523395	162826	16918259	8170361	2880608	557907	902622	374051			11849938	231148	8509950	50689	1107651	653863	1262581	4944434	1100536	11137668	4264879	287452	5140695	70290290	2044119	6588448	4864534	2252967	884103	17454117	464290	2999204	10280088	5814041	1230258	303626147	74180771	3291205	3834044	208629094	72645307	39696729	47536170	11987771	3856151	2396254	12507095
B49	35100	88014	2617558	222695	30967656	5921535	3573797	711363	540111	1203411	118123		7322781	664369	160326	214023	637755	472465	438082	2087353	1471654	6008830	1383370	435836	10157023	54770450	1393418	3003473	2766909	1234482	536855	21241734	116110	2763296	7048701	1787468	1060270	314351539	46613801	3249593	1983300	127126151	27986512	14981270	15949190	6324646	645671	2476569	4539321
B50			285708	28712	5634983	3594940	1033801	242018	560830	10364920	732707	370236	13030942		133579	197709	528002	407923	649062	1353257	323193	2212223	2002246	300603	10241444	53953196	642565	1083574	1754343	561151	307682	4953161	112859	2995310	1241792	4959727	697995	236406329	28623117		1636618	81189936	16325194	16414478	15563609	7407817	1095288	53692292	5916976
B51		117617	716611	196996	6786079	5257795	2998635	286604	632465	1980450	77801		12275942	157627		142036	198001		145630	999965		2763440	1486261	320693	4239878	16912559	362758	375740	1070047	476846	185886	603777		1183563	1636206	1878872	502062	183288345	23430454		1095683	62486237	14338944	22149150	7444008	3966682	1083474	3990354	4236821
B52			625030	48815	12882841	6140902	1497606	441656		3619710	765112	47585	14757544		5155732	300819	416038	219377	740316	1403098	722176	3427245	2390395	205003	6360071	37738072	1162051	1740245	2395441	993952	340565	1990704	286719	3114071	3625393	4730659	551143	284163069	37071619		2664177	60963092	20059123	12075165	10898494	10188797	1300823	5119858
B53	39600	157588	1758699	180345	22532830	4557679	3441818	629641	219984	1903444	239105		8401719	225148		143747	1030695	556141	764845	3459953	1954597	5645912	4047320	257646	9882400	48577505	1353011	2055800	3981284	744494	376134	6113307	303365		12505875	6761453	1331038	324458215	82262614	2419327	3877394	158127755	52749063	23813928	25509477	8850463	2083134	4350716	8276454
B54	70815	595956	2206349	148852	38990832	10725105	6548865	1235475	933324	641688	67989	34557	10850247	327548	71544	161825	471963	525505	799257	2758015	746152	6363619	4042784	343834	7975566	72495451	1155700	1998865	3539511	1221524	590294	11083453	136218	4064471	4726128	4584593	1156854	354401100	71732372	4026698	1896281	75864526	34253798	23645692	28184099	6028562	854345	3537104	10511140
B55	165370	607099	6231786	533555	48491295	9559348	6377570	1638507	289378	15366937	182636	104914	8712801	842043	217413	101953	294407	181555	520055	714659	488903	5717537	1785005	79580	1212233	47783076	643530	1098036	1409490	376390	215503	1231254	102122	1756023	2298386	1893424	523966	180157144	9889171	1676795	968249	33413757	6655413	9538975	6327052	2132921	768729		2600664
B56	120615	584408	8767294	792612	79415471	12326679	9011918	2419633	4261657	2731568	218167	433255	10749730	1439669	6266690	166947	881410	775016	954011	5441154	5769718	4454337	2978594	250955	6273628	96858277	1797021	3799971	8340062	2786772	1185969	31610191	233913	6075632	5959397	4205316	1255431	495676713	119734483	3413295	4559549	168043004	53210839	43127948	15344846	12970247	1508394	2299971	10774979
B57	24454	492838	667266	84217	3471438	1699456	1244695	141609	233911	7675985	588332	234435	9521021	372651	111111543	193552	589424		616772	1980385	948920	4028256	3721155	355806	5931045	49072882	1345493	2539496	2943858	1133997	450470	28043080	117462	2879934	5514735	7082262	1143231	344995004	56421236	788383	2673712	237868979	56504232	21675010	63960486	9856895	985599	11630723	9476723
B58	135417	448518	5903486	370650	80277492	20970315	7883517	2800603	1399325	28307287	975605	732539	7776188	220738	250397	460657	2637181	1036338	866182	2667532	2056840	7448452	1867661	175230	11230947	51542027	1094834	3386051	2522519	2998765	1261477	5114868	353740	3020354	3560238	2064155	2602825	426184226	52216044	5706901	2658920	65960780	24327167	24623561	9172956	9040757	1209905	16577234	5128563
B59	44289	266422	2073867	272976	13606805	5018496	3830748	842363	493314	1907066	91805		10489757		186092	110540	734686		633777	2354853	804704	3368289	1587555	237103	7686685	37864224	628635	2234660	1367129	1017351	379891	24150624	88303	2395492	3653322	3428040	994813	264874335	49697855	2220383	2657218	88837156	37933402	25097577	18464301	8372856	1593711	2835106	9278270
B60		217133	3959045	341937	21029591	6010793	3288862		729221	5256705	266754	334934	5356405	614901		189566	1431790	733657	889332	16725456	1856196	13131302	2218386	377830	27657490	68515662	1483867	3918690	4507991	1466922	666411	33228625	389014	4068028	2506030	4869997	1202309	338642818	63038468	402063	2771445	217178702	57419104	23978917	29502682	13258054	1894714	7315655
B61		71665	449532	37526	25083782	5078343	3065860	330496	776905	25891785	2481728	2100441	6668468			416109	591177	547759	531010	2536428	1149226	5805614	1592742	530749	10849253	45771797	1336931	3407197	2837418	1436097	643961	11960500	84640	3380257	3082549	1412881	706822	324054588	26688717	2078235	1542284	150318348	16356862	36894486	12186722	5839026	1367241	29567165	6672258
B62	114833	802860	2980762	804615	37904779	12079054	17977028	1788424		3670357	2028129		7183941			203279	667022	494952	714379	2028432	814874	5006543	1800605	187050	5494852	46843574	976047	2564791	2527652	1184984	623873	6858515	206203		3270110	1298301	1521315	291468582	36525909	4052987	1918458	69444623	17803472	23385678	8165745	4442106	1052381	1918275	3638707
B63	65978	164380	2774746	739845	17850727	6722754	7211415	870630		1906930		73618	21324974			212734	2031081		688314	3970459	2236237	5621930	5099941	349851	8970111	25533069	2615190	4337969	7321980	1838261	767014	44163933	328485	4357169	18585620	6396122	1943716	403185374	214833762	9392073	8694720	314392525	177266524	75359679	64618978	20408537	2132176	5049617
B64	95266	218166	3699513	216959	54017897	9211123	5290587	1475397	696162	1240686	46435	447039	12795282	211255	1443170	70836	752435	641985	847318	4644467	1855845	8454480	4004921	212614	7737281	75044284	1740464	2939470	6359457	1401915	597000	15690148	205102	2200423	10477265	4525839	641702	355465262	148919249	6265376	5041431	153099248	49982105	51491366	20357233	11575160	1170519	1226246
B65		990207	5108832	670790	80329249	14740138	13654429		1951105	19072172	1166167	907668	5869906	3865059	3817217	433968	1082675	1041804	311448	7930663	1524635	5677873	6024256	519964	14777997	105857183	2284825	2087373	8879972	1911165	682721	42145701	72092	6225343	12175134	10156851	1748264	333821077	90580378	5106527	6039903	543199535	199041483		184145635	17886001	1943345	25411444
B66	218422	827616	5563495	396117	30985689	7988658	3754888	1174215	433392	341278	52572	39943	11424083	502839	1603682	156316	591074		691578	2842790	927368	2831320	2704231	274275	7507890	58370487	967100	1549836	2622610	763070	322406	12005125	64725	3908885	4652868	4770892	1140238	377237951	68870959		2620879	192893381	35899658	62209956	30940194	7856466	1238772	4475489	15314625
B67		114232	1056932	125972	18325593	5248449	3597685	706107	328392	2726834	51585		12558454	392168	149123	99639	691202	397882	332001	2614050	1851819	7145936	4419138	314721	4685563	55444330	2574687	1149188	6144022	1765793	945474	23387319	65152	1899170	10920794	5482145	1200622	439711097	66270587	586854	2148380	95709501	43543286	34229298	19791021	5366724	2549080
B68	57277	161709	1471835	185229	22259162	6690068	5550126			1496161			10272084	1593827	328738	186431	816464	487784	187277	3357006	1141471	1051296	1334149	220604	4561259	20910890	355652	627699	1010217	306627	168142	27640223	117387		706117	797329	1287578	269192722	66904203	1421120	3301770	103632877	19960702	21359193	10207664	15521525	740605	6486571
B69		178484	266741	28306	4871950	2942062	932315	374066	462286	269340	72918		14422168	804522	28206	102054	473525	612524	525282	1777543	1713801	6406180	1539146	138691	6789091	83951464	1028460	2408423	1464076	991636	486842	6854101	182639	1962005	3201768	1729482	474728	289033099	26228942	2207959	1429679	69340637	19950258	18473701	16105641	4781561	576658	2532272	8717918
B70		83682	1014508	174456	10895634	7075338	3060747	445223	839030	821259	72929	27339	6664051	285799		90609	1161838		340279	2227680	2266273	5991036	1441916	400167	11569732	46912645	1080887	5500007	2320975	2246732	1007072	15866654	205480		3108677	2357339	1441168	416592156	37105383	760899	3488956	212333185	42755631	26762069	22315747	13317130	1194448	3950405
B71		121190	2459869	165541	28873500	6242424	3750280		427007	8253776	484315	596692	11659537		2466852	489246	922302	656899	213403	1809478	1737149	2980235	1699451	381536	3463887	145213548	884696	905377	2167836	1329694	443585	1822901		1426269	3036269	2659531	897182	313098954	59509623	2738085	2355915	83566538	29912538	30437272	12535288	6484065	1860531	18555089
B72	68431	219324	3581719	327367	46980683	8326172	4998131	1458445	1005769	2188694	101899	40224	10307974		27201198	233126	263917	372735	536168	1198184	2142219	3449598	1525680	120231	5329971	56043117	675801	1847142	1917376	1017567	243382	4681916	87539	1642929	2459724	1911355	585592	259174980	18538140	5427552	1683069	44578151	13574921	10901270	8869040	4739374	731566	4332219
B73		340337	819759	72346	13029940	5348353	2783493	726831		8735598	3306163	37714	9509928				402147		263509	1419844	442975	1280725	1475215	284895	3729645	50488277	432118	785160	1272628	313711	183582	18431096			1829625		763901	253274853	28088290	2457774	1360579	51436769	18921309	16896126	8479718	5298845	867524	3085199	9292624
B74	38829	74463	977479	58630	10634070	3536158	1202903	368413	418494	98986			8709534		26887	135471	669191	825911	504438	2080270	840635	1477083	1371055	300059	6360950	17562972	513829	776342	2242769	352103	150158	16350854		6249531	4533708	899496	1330225	226570970	94923188	3259724	3429563	196176143	35316592	73719171	24370886	9397617	1340899	6856464	13783011
B75			493306	106825	4081667	3649643	1723266	201741	473750	18211654	372402	742507	7906847		155260	277323	503688	413742	976977	1830395	522040	6359190	1413558	335389	6328729	46191687	486550	1752054	1449933	786735	319110	3458754	501962	1965424	1885235	1524292	685244	138064998	31260011	2550606	1872932	120930832	25361525	18317657	17130346	5194596	1205277	16349874	6253785
B76		170293	562218	98101	4089748	3561578	928936	365753	519344	549695	49091	32406	9545475			130392	350083	395311	630342	854399	466373	2918544	2089281	288379	3497640	19082856	931375	2004151	1683938	716219	364571	4390773	188655	2163451	1926349	1224882	760913	343052363	15545297	3063546	978754	33733883	10519163	10608847	6017048	1654157	690361	1854236	3391355
B77		60049	131468		2911459	3064271	975967	249137	337994	13045614	761902	453936	7360851	542666	161848	248153	1252803		463225	2520789	2192565	5801315	3431771	289013	8010559	72135439	2479262	6565883	5445149	2422893	936026	35236869	256371	4250011	8557478	4468472	903808	370027846	36993626	1644916	1865137	66810031	33462929	23235692	16347388	7814965	3026292	20015415	8982947
B78	167917	430779	8525712	356044	71142827	8292045	4337795	1965282	664409	67302	54419		6375557	3273608	3014217		1706778	829760	875345	6140578	1957611	16664133	6243489	183453	8289517	56901198	5638602	12499553	12662036	3892619	1801304	28805211	368632	3510586	43124576	10056517	1379773	320580425	158219523	6733758	5380596	495340239	169335735	39656751	108683474	11772888	3060161	1654489	34773985
B79	91635	284193	5289895	320411	42590853	9580638	5136707	1475544	1111998	14557731	3426775	523202	17435591	225133	45124	345321	891928	708665	672967	3917755	1559757	6030050	1657962	522984	11360490	55922620	888030	1727158	2906156	1181464	440746	5464030	240573	2521452	6229057	2305941	1077379	369603153	59637863	7093076	3505193	111705381	36170312	24240592	15353672	6629841	597673	7469672	7031714
B80		143359	411151	107394	3701862	4742672	2057829	411383	486341	8871084	404745	232735	5167952	1139405	333952	165685		442397	665328	4289838	566508	5003289	6906719	271272	4914788	81629741	1079181	1279220	2962303	509612	225810	8421307	125336	1477397	13131476	8593619	948214	239371373	75522758	559635	2548813	90138337	44704086	20668247	22431067	7053807	2284259	11302532	8547929
B81		91950	1138433	155195	8069631	5004539	1833482	383389		2547219	243116	115382	12089814		22252	84771	656382		724180	3547767	946919	4111468	3184189	354395	14488474	41953462	1552018	3451373	4494631	1477216	518713	39601686	156944	3243511	5923158	7554726	1060346	331756405	67844176	2895897	3380641	107277744	39831037	35728217	21457595	13571286	1556992	4213801	10722796
B82		166547	320301	46899	10423427	3948911	2497534	493996	430960	5489609	517756	795884	9999646	709811	4922639	338567	1671105	881771	275471	2064968	1374335	4111381	2290855	427117	17058094	52262303	1266123	1745423	1550250	1020071	521902	32458282	129004		2089251	5648922	1759614	243410519	30584243	4011721	1625923	92092787	26760881	27449661	19840723	9618805	2074496	6049984	10147332
B83	67130	150998	2362956	349405	35572678	5049176	5366227	572938	1375940	2128563	54718	58704	12898416	384483		696027	817563	830587	1204677	4849768	3181577	4952987	2133618	488930	15270236	128600662	1025948	3461379	4677497	1412385	441172	24606401	420058	2909669	3199603	2943131	1589264	240496958	112573510	682042	4940746	167059434	59820431	43117906	24692812	10101758	2471188	7888208
B84	19803	183761	1536727	208295	11046147	4268739	3257568	502180	546933	781208	85773	32085	10913146	232216	256675	320889	848872	772642	792301	3879956	1007181	4982188	2520522	322369	6330286	69781526	1902689	5650939	5912956	4770186	1933363	22011259	242345	5098816	8129490	3224123	1177448	468342050	109644127	3666899	3531846	190820683	60877765	47402836	31756573	8479196	778299	3149223	16211282
B85	24632	127732	1658339	191185	12613897	6556345	2514933	754565	805971	9095090	627526	319675	11954245		42719		387653	287725	578990	1854593	1266325	5982079	2988369	162053	2694342	37535911	1061220	3098369	2731824	977890	518085	9047455	246338	1656204	5953808	6816977	769648	279697314	34246307	3246989	1912172	59468577	24514783	15352069	13690116	3315897	1333346		5460301
B86	92093	382135	3217906	316025	26848029	5911741	4222580	1101990	675828	1831185	109871		6239490	587102	20660	100770	247603	477023	1016081	3331897	3302452	11452920	10748936	207460	3179425	81893568	3516018	3265827	9070605	1348029	463860	14442217	279510	2427298	30262592	12221436	526866	395385302	95845073	2929933	2418474	179232834	55320267	34717596	39111116	5385658	3401579	2280196	15095073
B87		129647	272744	53544	6048869	4869159	3712326	243597	181325	2054887		27261	7095029			106308	365226	282891	436006	2353061	547474	5407570	1852763	186559	6904006	28989099	1032241	1026828	3244707	344716	160465	6599909	89475	3102134	5179040	2962936	685402	174680682	60202787	336958	2281070	99578590	26569918	29788510	12577994	4573564	424200	2181879	6743267
B88	935875	1813243	27136215	432667	291338493	14352367	5971937	6342930	1857581	764839	24895	3135446	11516080	386354	3073301	1316540	1456198	1429001	224781	8433301	1920423	10568645	3408498	519381	19360459	48979706	2562429	1799903	10499720	1496539	457989	54831892	137069	7475206	12731071	8600742	1214519	442741530	161549057	3436180	8862581	316474944	113526041	73648223	54648815	19515702	1504149	5148829
B89	66254	198887	2193786	167184	22675339	6726495	3259261	944723	725855	4088110	287312	77603	10981542	390479	204692		453956	502027	495727	1446972	568016	3763473	2070573	219628	4525233	38108042	932975	2386351	2299863	865967	347185	5730982	125616	2371619	4023631	1590854	631140	257941838	18953693	1742427	1675957	58346954	11051395	16568591	4434412	5278743	1538982	2073473
B90		155041	1527188	59812	40058576	10503231	4222861		250697	486851	35370		8327821	364431	137691	78713	466692		271418	2611045	542509	6197867	3186444	347863	12514735	72759319	1219788	729162	4248205	1075683	495945	18593446		1970902	8042724	4837976	576313	147573814	49085088	2042295	2859588	81479842	37734279	19659061	22648257	7967548	1099790
B91	95133	305813	5430049	939349	37754477	13286265	9372313	1756964	1069872	1523996	80778	195575	11825830	463762	4418342	182523	662387	575308	606805	3533929	1776547	8701112	2631772	144820	10238874	87132558	1400729	4345670	2639912	2088066	1153087	10067433	294274	1639962	3385151	2498608	1296674	384041714	71355474	1788935	2241999	115905674	29090069	23369493	15900019	8116538	1329608	1162290	7248079
B92	85165	405515	3450931	224525	67724699	9553239	6304819	1750166	365649	11367243	522995	888817	8750587	377322	3708999	422056	490322	559745	801000	3721424	1432383	6102284	1659819	185088	5492210	62387547	1061985	2288396	5175833	1179249	311462	12365782	182632	3067346	4404013	2171653	836859	301994496	76487653	2703623	3551383	144021636	39062273	31559785	18862446	7166512	580896	19915624	11518712
B93	65003	230128	2025297	239922	25357400	7036192	5779612	1372386	782004	388581	220640	36679	13353148	428923	32472		505933	493476	578103	4702010	1017604	14892243	4442158		18740125	51748937	2393584	5564712	5325366	2455899	1170023	16249573	242954	2488311	17184695	8083873	1069898	411304070	65352104	4417349	3548307	133329580	45308915	27509349	18757442	6769478	1760331	2570588
B94	82744	415304	5284379	746573	54733162	18865957	13451711	1999922	1300046	7244070	202500	56523	6442732			211722	429684	384978	851208	3402893		7289747	3653811	430300	6819798	39671585	1688471	6629326	3897457	2331893	916748	12895026	227624	3335819	6631615	5528267	1065960	321049552	58229747	1737901	2420206	138256773	33203361	24137798	19201426	9204315	1710468	3771295	6552550
B95	92284	403545	3354254	272183	48890889	10067763	7693428	1380973	916123	692414	65333	556625	9577423	872824	338807	282543	467930	264520	690098	2611106	980392	7731355	3078810	229270	7745774	34520021	2114034	3332805	4467427	1211587	541790	12439732	166228	2089178	7919557	1712726	827861	310230722	47802988	2810805	2396084	132651280	41738649	22851956	24116408	4888130	967910	1802133	8745536
B96	46073	183719	2516931	429796	24357336	8791339	6508364	787101	551850	10616300	1053631	24732	30973464		1707417	477790	904007	449187	308762	1720583	1376810	4394344	4904579	338990	4598572	47193124	1556148	700825	2945595	1060600	409259	2973558			5996297	2610858	1119921	257914629	80040505	996459	2775273	124168930	48719178	25200577	19576780	5813163	3640128	6543845
B97		201276	731237	83970	23647232	12252124	5052070	1348492	1911571	1638523	159680	20476	6409681	568889	680744		632131	471867	688276	3382700	869343	4811190	3011556	181945	17059267	78102153	1358643	4014083	2882716	1907445	610162	10017515	196090	2735406	4514563	3007484	1082924	286328698	33094421	804412	1762966	123329959	21711060	33482912	10207346	4474298	1220396	2473422	5558756
B98	56687	119401	2645833	183026	18456332	6417080	1844324	714308		419283		55417	4830842	261625	72455	140310	524824		268811	450328	1007129	3972155	1672499	363888	1989076	44221774	789643	4104767	1054063	1024426	354937	11606647	177995		1210327	274227	478763	358625906	22240964	1004194	1261101	98374908	11281452	9371415	7115784	4238738	2498431	3913429
B99		215809	1056195	165203	8015567	5641940	2317574	473479	459014	1324567	65253		16432144	119825	1522464		442505	462464	556378	1599233	1457134	1843625	1802905	382809	3517373	25513677	5439942	3269005	4176184	1160603	370558	7158064	676981	1814553	1788562		947960	337419448	60116201	3076402	2582811	60394726	26823030	12944436	9771617	5279037	1065059	5354925	5469237
B100	75662	451471	2358194	180078	35164274	8531569	5675702	989384	1041625	407308	101423	5027148	5900720	428850	288462	227806	566810	345661	476438	642595	808504	5054266	1571216	418799	8833872	105034128	726979	2452543	1365577	3000624	1137931	1874185	133546	2122833	1211017	1090069	849345	286695432	13062139	2374214	1049530	108258424	14850804	14070321	24491587	7655322	576762	3591160	3461840
B101	67166	237850	2295673	179291	19681860	6126795	2933262	922850		1246720	120537	41560	5032985	1108222	78999	131649	337505	343042	565363	1860868	661921	6765874	3282844	208583	7051639	88654611	1577428	2681006	3742309	1444015	525814	9034085	128494	1957845	4072101	3149883	684870	238126286	22408972	1408218	1739549	81062765	18957627	10640306	16338005	5252730	1517106	2677363	4894075
B102	138465	500487	5728341	806822	72516866	8619288	15473826		1257871	717515	71422		14951730	415537	158249	291685	529002		561165	2484654	1558931	5553251	1662986		5109055	46884404	2430768	5159441	8309435	2071095	849828	31907959	170327	3304886	6011546	2834049	1026827	416634243	85793386	718655	2616346	149862290	56835475	34873675	31392852	8401826	644462	2377455	12227299
B103	98890	163225	4675172	198913	66022345	6398124	4656179	1063286	1031059	779988	50060	40079	6463037	216448		61885	736107	410160	1207908	3668785	751952	6681287	3571400	417570	14725227	54335235	2543664	3543187	8601323	1435859	686227	35990759	422491	3952459	6239279	3437374	1290865	206603547	90660986	3258084	4200112	339032079	63057720	37396373	43485618	10370424	1387792	2720020
B104			667227	63213	9723792	2222468	1239315	135789	277413	1289625	183797	23645	15178272		48292	257541	1479586	1283818	184675	6597917	2592450	3564643	1521891	2715569	3857152	52049604	1683908	907636	4359421	641178	353736	19122045	138041	4376276	75306477	4005114	1440672	291164130	152903088	819533	5017228	285938917	138077732	66686355	70874796	9480797	1116302	5480556	33118054
B105	82719	78139	702318	41100	19737379	4495994	1660086	257250	205863	94773			7663431	682748			719211	383912	1145230	3092118	17230726	5993537	3251183	82443	10766336	74725414	2901449	4432191	5719575	2400107	959863	16251890	401596	1937235	19113548	2471858	1199366	402704717	65219653	10070826	4260468	141142449	34692367	32389574	20509192	5591403	3506266	3088725	8343034
B106	33957	170918	2068111	127946	35495247	4604093	4054675	512558	502165	137294		1796897	6952053	356518	24894	39263	618562	677403	203265	2942920	460450	4914786	2033957	220359	10363274	35492939	1011422	654779	3746516	660479	227731	11316453		3146889	5662614	4500952	1333124	141655164	78542902	959588	3660897	106721849	51326178	34411990	28155201	6329133	719708	2856139	11535904
B107	85024	366128	3485829	441670	13683510	6458819	2973975	693126	1105268	1379106	51572		16999171	204888	433750	338866	645977	403994	821151	3115102	1392861	6350724	2915835	298482	7898343	41839892	1010226	4186711	2673128	2724366	1126380	5292889	235747	3136166	4329504	3935178	1159032	456165951	35781366	1192846	2793372	80204407	27298090	15637670	15642746	6487875	1417542	2795171	4627578
B108	180168	370115	7768626	765435	73521721	12053839	11646418	2176467	1154558	341522	88682		7742598	4516101	9786217	98307	508328	373610	709079	2878797	1041152	9039246	3593962	126405	5342714	70211479	2472306	5116964	6331436	2179751	936302	26796678	316558	2118413	17034488	6083095	706146	284565880	61793920	6741661	3073619	107888180	46262915	26552837	28687309	6793636	1388731	2820932	12793860
B109	113128	325594	2115940	76155	14596498	8254648	1360863	921240	1358061	3027985	280737	148540	6127035	191650	459165	408831	1009226	508044	1149040	4086054	2802295	10491397	5009643	318103	7784058	95727741	2151676	5607392	5526305	1895679	790173	25564528	486276	3784559	19145453	7993290	919192	429246115	68623547	11919690	3297333	166587522	31985665	48427591	16895969	9876629	3155246	2628533	12961985
B110	49075	367083	1675417	456853	18462900	13040076	7573500	938511		387838	85797	376878	9081962	290390	120145	112090	170836	207380	548189	1444217	626296	4131257	1925749	126132	2898876	68830633	1391224	5201490	2452436	1518189	732296	4761841	154801	1705808	3698330	1659073	498139	238386551	15660114	2287285	971472	43271996	9194017	13127558	6343756	2564130	623500	2344263	3217606
B111	286903	1100421	10888350	575933	226115967	18613624	22894714	4263189	891229	1695550	184948		6001356	12602609	2400469	110895	485537	619547	651396	918744	1506518	3127080	1685740	447197	88386739	151414321	382576	1834550	1730078	727944	374470	8214900	112085	3142721	1320285	1332727	670605	177449150	18789624	1852797	1245190	56778687	11333769	16127821	8411983	3251059	521104	4461780	6794656
B112	134247	216886	5496071	682692	23992591	9852129	5585209	733146	391333	500560	65726		10455918	378471	2209882		440336		562032	1882304	697969	5758779	3336435	134635	2356794	52120631	1112774	4849982	3448284	1528680	670437	20737556	309172	1787037	10137613	3813760	805341	333211862	29735362	3003972	1423773	55887791	27758046	13634352	13995726	2718490	1546189	2825239	5744401
B113	48930		1285206	40306	79121618	6963037	4232824	393315	259067	1977223	70947		12525207	226996	115858	128492	227623	135316	511778	765287	441260	1780967	1412348	285732	3285022	27859006	438114	1725701	1390518	544489	270395	1350771	78174	1272222	3298905	1521807	536732	173035484	11741194	4358315	1173749	46951017	8638842	11000596	7138697	1289640	574098	2186365	2718874
B114		203647	423544		3386716	3390030	632464	246362		395629	72750	125097	6889793	40474	163310	124736	403161	490753	649470	711794	1135804	2401574	1243098	157880	2580745	15911148	526419	2520391	1576983	2002852	988511	4551365	151114	1889322	2387927	366817	601565	371182684	16757488	10863647	930493	30844846	9142166	8453784	7481895	1342105	377244	3406744	3781121
B115	154963	608121	6087357	670576	53082258	10473957	8737003	1396394	1129266	824150	78818	30405	4966563	440778	311640	181823	207591	231347	577452	873250	825482	5222553	1942428	221300	2124926	32633700	760691	3287434	2011303	937455	421849	4582340	165374	1187838	3861492	1052606	369487	248761619	16690142	1469812	1103811	33230522	11899209	9816738	8788006	1661962	1073883	2941987	3560571
B116			227395		962903	987875	202053	76860	196046	8084206	516702	630138	5615777		856249	55794	466968	272383	710882	1307934	2221614	4575820	1898450	222960	4748126	50956143	936799	3185208	1590799	934157	473389	988109	321211	1358095	2801339		780615	301179125	10209817	4498383	787844	17223008	6825215	6072654	4290874	2734614	3300777		2204277
B117	172698	416144	6045438	456985	38957044	9023978	4581521	766633	1082009	7683995	556199	28366	10709852	179067	3062000	144579	326975	220101	623072	907520	392581	3553993	1616661	204364	2093002	52216466	809329	3148527	1740046	1497643	622352	4090936	132175	1040105	3071304	1250728	327907	173725605	11714308	3346458	766541	53239222	12035044	14700058	12537260	2578881	1528912	4527098	3603946
B118	31079	200071	1911146	358382	27984733	8460179	5426825	1148102	676032	19271962	789558	379609	14037984	246764	6500793	358382	298423	300324	785610	2232771	1800445	9411980	5939288	580645	17938577	38791943	1595448	3511666	2655554	1480116	744754	6762772	197175	3057298	7336764	5281455	682787	355518631	16018958	7685950	1332772	100544237	19601701	19333541	29036180	5679488	10503240	11460149	4286730
B119	21620		947081	142235	12208575	3515604	2230727	346246	382423	5716264	206653	326089	8136863	71559	46050	65968	364415	119166	948820	1051644	486951	3067656	1818869	136795	1313171	52394093	1528544	4111851	3752403	1067982	428547	11958076	264762	1405872	4816212	1077046	430234	218703992	11880848	670349	1019220	83507011	11613430	11733216	10712984	2986986	724866	10612909	2854993
B120		129474	458146	97387	5871174	2620594	1852024	286873	760624	18205082	676127	927631	7264008	268607	139884	231078	693587	518292	583400	2794752	711922	4482637	2187669	294702	15241531	42909619	1292610	4110884	5172184	1814931	477653	17925049	131795	4659064	3095071	1934817	1093413	311275359	34841290	3043788	2822081	163217558	39550112	24447658	36497399	9515303	1185196	13549949	12594173
B121	19318	96628	1533860	267984	14031452	8676262	4209135	765882	401483	6908519	443083	920037	5639843	203021	6457837	244550	355607	346785	500068	1717516		3318986	2065864	218096	17019734	32784475	459842	1320444	1928709	636485	283094	1044873	95731	2192589	3671614	4777766	740795	191177648	23558830		1737257	67735057	24242832	12638850	15112151	18600206	1482033	4574712	8630608
B122	123387	288179	2973051	136810	35517418	8129445	3431453	1248460	584660	3217486	95061	317563	9085860	334985	280455	369694	234924	150076	266372	1124936	989506	7231836	1897360	310501	1447578	85723704	1289173	729111	4060848	1075032	451020	11702100		1254804	3969720	1463084	314149	355916149	66159115	1141242	1213767	94831341	22835211	26830676	12906123	2831379	571931	2418578	7203692
B123		257092	1489356	76633	39739436	11938850	5290432	915220		3953073	105980	36965	10229735	261710	299029	183574	613251		1249155	3857638	973889	8039066	2085789	377351	23542079	47185855	995715	2281560	4926446	1064725	458508	34799526	356072	2846796	3747681	4588000	1028862	319183939	86988726	1323875	3661317	236328854	61931200	28739139	56870457	9456128	587468	3567704
B124	113860	181209	3736847	276979	32711487	8310740	3984762	855870	377436	2384869	109689		3210192		711955	120901	250129		169521	1429921	350186	5126794	2838372	212731	6516202	35344687	695376	525485	2155813	714254	336654				3139601	3516002	552539	176737774	20499292	1029166	1346847	83669778	18499645	12411453	14776505	8585515	1608004	2917283
B125	60669	324563	1103701	123796	43596118	5265345	6847816	1281973	850712	629085	64115	407778	8764727		201531		667400	475726	1106336	3655220	1013143	5582247	5122312	191866	13439440	33368956	1994473	5180570	7260128	2598543	1173887	15851229	239844	3196083	9280016	3813559	1220866	318425774	101655859	2305186	3903635	252936750	93164017	36585910	46888471	6214010	2075155	3123258	12399156
B126	29463	181933	1113589	284257	14013480	6503849	6755754	877479	913095	2413971	195150		7329165	301347	42352	42850	193814	240724	643274	1145755	690406	3865581	2566180	113117	3410323	33234968	939837	2515044	2133351	667173	347550	1282273	96107	1947659	3897159	2144849	595877	195601209	14828152	668740	797189	30239056	10311300	9224571	8194414	2760998	1097689	2718178	3302357
B127	27689	222915	1961700	191163	18385040	9469651	3501038	1185150	1414507	15497443	433663	175910	5196056	219576	80669	154396	257896	210889	562853	740012	348745	4331661	1376810	215128	5577402	36916712	638643	1875667	1506868	923453	399358	2757960	159288	1979535	1818847		616901	194294829	9312136		588950	62313070	9213826	5185461	9690802	1649839	1018425	8031252	2728984
B128	37299	65225	1504327	93644	15581915	5373914	2443127			916398	29113		10493745		786894	506182	392560	296722	195737	1119132	378400	4442601	1296504	297112	4214579	58481996	759072	656680	2716928	997631	422961	12785433			2570444	2135238	536766	212172095	34632348	1028031	1611470	136232749	27710377	14636352	24241544	4927288	726461	2130286
B129		185916	954247	104917	13226063	2415541	2428665	333369	175127	1526887	445845		6516399		14818669	48824	604788	435655	231313	1950303	270320	3369589	1732368	573860	8056840	29119488	608386	815974	1464832	714213	320138	4292775	37976	1745668	3052948	2806282	697268	162300434	56508322	751227	2271370	285106542	30793910	30092427	44061615	13268001	587613	2651891	6140484
B130	101156	666549	2430445	179035	32155833	12486710	5498958	1529224	930295	2569783	2180394		9063410	424587	72056		389863	289755	570610	1694391	886306	2536426	3394377	271120	4809670	27224740	562786	1388126	2290214	761196	346879	8722935	170865		4642835	2556708	861543	368010106	88374826	1545249	2228439	84951807	41773972	28441931	15162066	3491586	774075	2225334	10610896
B131		187133	2179347	169170	22263928	11380782	3287784	992880	2037516	507387	60166		9388500		217674	150321	814832		806535	1692621	1420144	3251275	3606138	354131	1922130	31145057	1273484	2428705	3212863	1257944	587141	21731749	251007	3074260	6086435	2543522	1058146	392683299	76002123	739546	2626108	114614029	39803715	27504471	19466991	6903705	1524848	2584490	9022274
B132		174883	426071	22506	6474291	6139614	921219	288966	619306	309591	30471	78700	6903167	379951	390363		214765	253925	979543	741114	316298	3788457	1680178	154651	2543160	66465870	646371	3594459	1935483	1049319	376911	4170567	148109	1063592	5388626	1397465	436317	163668683	11561527	1891980	837787	44781855	9592999	7535222	8956491	2137151	1049723	2978023	2821041
B133		79262	1297102	121170	23231520	8127656	3874055	871912	761029	1119178	36581	24630	5621253			86097	415448	271059	259832	1757812	350592	4522084	1370883	673839	4981377	41718106	951121	505515	1341860	846192	357454	3255491	47005	1873251	3267054	2019073	639396	168422313	22193610	3032166	1503824	77008542	16633204	15940201	9586254	6717322	847589	2935236	4292830
B134		108532	815335	102859	7460720	4382147	1469629	617624	280136	427969	104850	682334	1222137	514623	86696		1469884		380847	1982907	766491	3807461	3121131	182379	6268533	64319486	2239429	4508090	6151018	2201360	802103	47382205	149871	2835600	9229992	3017299	1011547	282743678	37723968	4474681	3160764	372378023	59991266	25250151	46626447	9620216	1010890	2629098	6490190
B135	54827	313652	2613980	235862	18795988	6095632	4342112	951306	533558	2802060	130206	89119	9616233	437666		61421	213281		576726	1664965	484087	4278184	2412218	202705	4494397	35861363	819764	2318375	2243590	692123	270560	3210539	227951	1562313	3368922	2646161	617059	241990925	22633711		1200014	67076956	21270974	8887561	15747656	4472956	705993	5204615	5856866
B136	111478	327079	6424596	556800	59894252	8179047	7092024	1592163	291019	14200514	878548	342748	6709590	769676	121747	354822	1185821	787581	794277	3553784	1289229	4780511	5006376	471012	7517944	39876877	1663581	2036407	3316264	986232	516210	32000120	184398	4487820	4940971	5208574	1683618	335929631	66988395	1929277	2998591	272875143	64333678	29269538	70367818	15037919	8997319	8101495	13489941
B137	34611		2317925	248705	25894395	5806056	2834110	998586	265776	17639725	994800	141505	10012781	447412	875760	212332		231885	638337	1939246	718983	9534685	3434696	256029	3185237	70048335	1044050	2323021	2128474	828060	352357	3857897	112978	2053590	6382190	3133149	421418	268872770	12416625	2611723	1050297	24166747	11072568	8031525	5646251	3332337	2555436	14310294	2378674
B138	84663	552014	2652841	478441	16391609	6696096	5596134	972396		1074725	117396	573615	15474907	234662	98253		281683	343502	591178	3295466	1982746	9912622	3942940	411749	6413300	37310917	2785131	4995144	6067291	1921294	758539	13302109	268941	1858614	17148799	4923890	722860	339098211	119568709	1854227	3275913	127635208	86822559	25886681	42880925	8067788	1819610		14534636
B139	42173	291395	2567714	233294	32608379	6340631	4460630	1688427	358352	6236295	506932	367973	13068255	104493	180746	168830		369994	835710	3531752	1067927	5065349	3447521	298031	7844647	47421588	1430852	1849671	3887406	1029888	416562	12222777	189097	1758176	14277535	9299424	790225	305863440	85859375	258616	2482440	89364155	48305774	34888826	26326976	5908271	1378366	2591725
B140	53655	212433	1178199	176108	22359034	4311566	5992301	498679	303442	3848898	1445462	605182	11855453	390337	180002		168515	254507	465282	936352	733212	5777995	1401815	275492	1949603	29375100	771517	1091865	1956646	573418	229391	3819416	139614	1725794	2782957	1739514	366817	222021186	15144438	688258	1071919	38224954	14659953	9654812	8305571	3005443	555491	1753537	4030263
B141	40333	302416	1633791	122441	28828869	15667944	5125285		1066855	2210065	148025	135869	5987316	145118		205226	272717	254204	543352	1035541	585063	3335883	1006069	253765	3380919	35256748	481113	1826917	1329977	691307	244088	845734	183831	1481490	1682155	1295586	653293	238281995	9354905	1127705	704869	26688244	6199899	5285718	4276205	2079541	1101998	3117127	1946623
B142	55840	355922	798953	92859	8730688	4347706	2233154	389234	741435	417455	41696	381888	8601667	137757	151173		157929	162941	651453	1791431	332117	4617677	2686213	327691	3268621	37791487	1313227	3276028	3518222	1385057	458374	9052005	123405	2608171	7841657	2614528	661054	240611056	33666263	306132	1556416	89364932	14251597	12395504	8467996	2603827	743947	1896718	2198500
B143	100900	260901	1957856	104565	53307177	8127801	6820950	856748	584709	5633594	345003	322114	11451515		55133	376262	439322		487393	1461964	1596492	4328102	1523549	267212	2375300	62548945	846631	1842078	2299533	810434	334734	19325025		1989494	3033283	1748308	667537	334278783	22704989	2081449	1373368	99335120	14898760	19536879	11667115	3531916	1117232	9567476	4428477
B144	93846	211981	1553882		23861802	5480556	1936785	595817	234073	2940312	176520	86922	12323668		15694944	544572	571974	291849	386858	3606538	362902	7697830	4891455	387135	10454357	40705677	2512161	1173609	6269150	1285562	394389	16100055	41714	4034873	18422488	8547324	925477	149161666	85759742	1980437	3667557	213695079	30999904	69835607	19482629	10475670	4230672	3180625
B145		645538	3708864	485860	22611677	10211092	4413915			4754839	48773	58905	11921089	263663	121913	35935	668345		1090888	2856398	287353	5134283	2409853	335980	17424983	43430186	1471183	2660737	4842299	1212272	473188	20671067	262756	2038679	5983468	9695205	1096346	258253062	40234013	714500	1941875	149821732	38780000	30351093	19623004	7176911	1046500	2877774
B146	46626	141817	1640931	158211	15876406	8575333	2431256	772023	925458	10158529	387653	750775	8544592		53713	274460	707982	460607	250255	1155353	553673	5888862	1693792	563309	19102972	39186324	616663	729399	1224141	829059	337058	2347488	56464	1750649	2033417	2797567	899334	197067491	23254688	5352072	1220330	94751782	22022806	13751988	17915028	4430523	1610320	5511752	5144210
B147		81976	594232	127860	4512789	2990101	1723796	181321	561895	876669	156498		6989007	913833	7744401	62189	1030571		704121	3187352	2413485	7787872	3751046	374264	6539622	48910612	3751832	5488036	7628180	2320172	816041	30512820	312018	4124041	15547987	3493728	1130464	532427964	81679937	2138040	3356351	295967158	81101926	36432008	67298738	18101162	2279240	4814638	11750988
B148	84719	309963	3793626	399840	36158504	12139783	5515599	1172128	492663	180149	65551	2411668	2869182	393965	920700	53531	373161	294721	848418	1112176	202219	6144859	1102687	216666	12846820	32636327	527033	1260955	927041	667290	329805	2242046	342917	1790675	932992	1127670	501962	120122971	22517352	1070788	13852022	69389927	21646563	18467274	21509512	681333852	1725170	2579886	5005532
B149		56049	1235818	123270	10385520	3011300	1710163	465748	834906	5454092	2484442	141768	14407423		40466		532796	461107	306853	1616444	601867	2766080	1550868	278628	8352231	32412944	527911	1027243	1843468	442668	229336	16084554			4501852	2952466	978678	210714118	21370246	1905243	930234	34101019	22383495	14517438	15798028	3321872	1412819	3636404	7822984
B150		127551	1428401	276640	14909555	5777613	4252277	581014	1413594	343660		320944	6037387		689496	36283	1110490		531776	1821692	1818679	3842406	2230280	242014	6333435	51449940	1719629	3866624	5421921	1398419	610378	58747447	129908	2778985	5631817	3841749	1219158	412265732	55219618	296249	2790860	154305180	39471100	38875470	13604745	8954777	964100	2758560
B151	20366	58700	1435671	117700	19153191	5035086	2266889	369768	244576	1151136		78323	5676461	59397	84033	469484	397288		439232	908965	870126	1691353	1160799	338473	8210697	45172166	446849	715340	1289215	418401	181332	12733509		2381253	1341374	2160717	659968	243238165	18119997	272098	1560821	160497731	11508140	15615138	19961560	7260293	1173447	4086942
B152	47293	160584	2159315	278387	27305797	8100214	4564289	735623	345177	3093574	245137	273191	6356243		27124		413451		464205	1936739	1153420	2985027	2605836	432911	5054426	29899422	658051	1522133	1119445	796033	375467	13740333	163436	2195805	1556561	1814497	832895	330769519	33004475	3879089	1940257	68898270	23379643	14079062	14975264	3679553	1099413	2489362	5339625
B153	34376	135856	2560743	234791	37658748	5383122	4031984	561903	905057	12761493	525685	332694	4740017	944460	2715026	718278	618451	444266	126039	1962331	1124211	5130876	1739995	434097	7118647	31240676	2809080	1489127	5016202	1610996	741746	7536235	70153	3452043	6479079	2520009	680624	239326770	28600947	320240	2265180	368428230	63993907	26781339	125911642	9084898	1234086	6606353	8544341
B154		93689	1206645	120802	8087590	3374632	1248478	552640	261664	1721207	136762	121328	7393920	210261			163609	179898	570828	1117678	316258	3500235	1776689	437960	4829994	24576347	450806	2193589	1148213	848305	443924	608273	79889	1585305	1828749	1189623	484173	259082723	14254806	2087106	491736	25776245	5812479	8646496	3443083	1241094	1006124	2240532	2106941
B155	45417	259872	2073259	266629	37659509	15161447	10138343	1110740	2524845	14322185	3109853	336050	22198128		52542	275777	506694	427632	932044	981157	1003224	3848066	1780590	415149	3598835	40915939	812386	1734265	1606104	1252237	290652	1588155	203768	2326457	2336567	3223989	703690	350154922	56682660	2288388	1815852	60957834	19430735	17853674	12354963	7738219	1356246	4268373	4107304
B156	46449	114503	1873713	218022	12970545	6476123	2492162	493166	848535	1871218	200251		8942041	224861	67862		358231	248461	433750	956744	2103691	1993418	1069247	244544	1652925	35281102	282880	1043260	806953	648817	198547	11784337	81755	1327825	616065	331393	593113	250222904	20811742	1367421	947645	52078350	12427698	10307502	11792666	1825119	686025	3630088	1680772
B157		67241	632839	119742	6197636	1936244	1267511	291211	267134	13315582	933855	337795	7357202		91550	201834	407250		360355	864906	653712	2683451	977658	253462	5698430	62134331	388975	1573280	991613	842205	386647	30473622	148099		1070696	1196242	706358	269146856	16905752	698118	1206703	63196614	14751695	13573491	9493136	4925860	834113	9894045
B158		229458	727020	73848	23144186	5571886	6345102		403784	3451366	1402898		10097527	883726	916859	77520	823976	808337	447888	2647757	3229244	4961639	3748563	238201	4984721	29250389	1716487	3954539	5379914	1661880	662657	32745052	222530		3297282	2037301	1487690	395601382	60185408	2051669	3717516	132384008	45583206	31853825	23996752	13654265	1017498	5891230	8539203
B159	118546	288101	2461402	257760	68354230	9663914	11393077	1369366	908158	338589	54994	61593	7021949	261414	506276	76454	609092		472604	1897847	519525	4135146	3208808	301463	3876277	47709112	930928	1225401	4258245	847840	339512	23408536	122888	4153973	5146519	946677	942753	280688376	76348733	2011897	3012321	188582822	45290380	33720652	18128831	7330055	917986	2628982	10754779
B160	28810	119768	1236407	129637	17527610	9668754	2320464	675807		2091258	209035	26092	2466896	297481	105236		319476	349798	718645	1765924	3018802	4536633	1510913	302253	4632199	66830645	1005071	5628333	1365718	2699073	1254933	4175055	419143	1855378	1427775	964298	1454092	553344759	11896628	17595978	1253530	16529418	10717055	6321449	3816455	4370289	3909137	3907271	3129013
B161	138766	200329	4070027	468749	41781409	13527102	6483496	1675149	1004078	110711	47478	366626	5250651	434117		192753	423606	261307	701904	1308569	1771627	11669432	1454179	449845	2623984	47248559	1817923	4645027	3552120	1212480	502205	7776276	183813	2052187	6963619	740421	590242	334717319	13320226	4171900	1410030	38003081	15061346	13267621	6941860	6288273	706744	1912511	1969253
B162	176714	990332	7726375	508735	89794669	16852861	6945162	3586141	1437112	1571382	259529	133552	7620585	4036001	3224064	103561	590712	533555	587792	2557720	1949426	4550954	2616164	262302	12023153	123313937	1070685	4142020	2156404	2025865	1011456	11310933	251010	5068409	2181945	2391288	947157	385205308	20796856	2668512	1599481	52387693	14003524	18897059	6929305	6928250	1006311	1906107	4479821
B163	146254	224704	5713425	439746	43220882	11151581	5089108	1716543	375542	442904		59032	16145687	82253			773233	438145	720346	3232760	843656	5918108	2537130	147824	7000657	23202330	865294	3022830	2231505	880943	322757	3040714	292776	1765830	7616125	5593532	1375373	267593149	44881214	1680456	2813014	73757728	25273843	18212623	10092016	6808182	1695013
B164		88430	2000784	165419	14738229	5254024	2239348	714425	637985	10363769	1050760	284139	6964600	375339	96910	95119	350974	333611	532915	2118925	416279	4910329	2561495	221726	3763990	35584686	1771043	2322402	3833045	795669	281365	11809840	113924	3246429	13611536	3514946	738621	197833378	32220325	3483612	1855615	94951033	30111393	19257026	18356778	6150329	604239	7947403	9748668
B165	170153	486359	2614220	125538	50436787	7681899	4124375	1201744	276763	359449		922669	14049990			227212	773081		343987	4739147	441133	3434383	2865725	221019	6855124	36719219	1408810	657792	6468247	719544	333426	33287829	49896	2195128	9130804	7257869	1236796	277778517	119698062	155946	4785879	285554684	78213823	62657296	44549549	9856668	1129502	3252967
B166	82824	298450	2048427	117515	40340759	5782372	2854626	1053039		10333117	209940	194181	4416768	202285	594008	989510	401172	433145	482216	1587375	692099	5867072	1956167	208810	11191694	56419927	981324	1056465	2204383	629366	311970	8073954	145196	2239325	3010531	2980227	531402	235885620	15642723	2127275	2041306	83227601	10977178	12092284	7045757	6168955	1271486	3735606
B167	22570		2973166	241406	19911463	4673582	2382678	746268	1371064	13058862	925265	122671	6899171	3391848	972589	148676	143663	168857	437174	866130	1329426	4728825	1677772	933434	4500801	53449242	991010	4931162	2219817	2398321	932528	5945573	202935	1670050	2708141	1070443	473462	207457985	11006324	5050202	457041	31143760	5416043	5838872	5171238	2381049	573627	7647178	1732300
B168	139657	489194	10241665	980572	69143968	15388593	8666545	3151827	1498345	1523203	127928		7418305	555136	67732	226723	1018472	524655	527089	1868713	865161	3279344	2285966	307577	2283239	35564917	710481	2236849	2009093	1337758	691012	29098812	143561	2565990	2825177	1959326	1822573	336957338	50302961	2796246	1977237	88071593	30383446	30034457	14589757	7653838	1439494	2536213	6499234
B169		112990	707803	150135	5214570	4907442	1798990	553157	1001237	18491477	1147122	284449	7546365	1249558	19771593	215495	229579	290210	567991	1694849	624503	3342548	2073241	269112	2661141	48361734	1505174	3788256	3177710	1449207	553355	9886937	110384	2829308	3869342	1501730	622606	260281673	24274008	1003811	1082178	36488079	12011121	18608754	6262994	3579444	868690	21754255	5781235
B170		141837	349132	19624	29338994	2763782	4132471	582156	80338	147287		144654	26032970		7102554	137028	432315		592348	997698	561851	2235907	1654591	196036	8426862	41121584	388028	886335	2163860	404678	68337	16558354			2138320	3013563	466595	210993542	41383144	697563	2076753	110599981	16824730	19875900	25833501	6383630	586701	3449987
B171	48829	175219	1891879	235906	29493464	13004771	7131963	1430889		524046	158261	213919	9727998	126871	25975		513235	526500	640366	4876643	642465	7081490	3127925	181367	25793654	39590305	1476275	3671030	4437233	1901860	751417	12243617	186802	2866307	10966667	5811807	1201377	231614714	41920682	9162727	2521982	114385973	37216099	29063806	17893505	7378550	1899032	2348576	8395037
B172	35721	234473	1475914	122729	41175921	9762227	7316810	1464075	1245403	669003		119054	5436595	134949	88632	201116	643354		501978	2976953	1530072	3025625	1556169	279559	6556386	19605767	621966	1109069	2062339	656136	307703	13286073		2485973	4372899	4436687	978957	301049232	58868123	2763819	2073907	86055293	38822035	22882493	15626953	4720367	529172	2840076	6593635
B173	57706	239272	1766293	156696	11426794	4920350	1697129	563788	218543	9175556	432668	180258	10972988	704808	41938	432340	1295886	595622	525362	3331680	1688774	6312297	3202549	302106	8991862	107171487	1546811	2196854	4416021	1153565	409744	13441452	252309	2413225	9513923	3342734	1092752	221000148	97596931	7424771	3381482	162165989	33228602	45840254	16470961	8153304	1638899	12719559	13647362
B174		212507	1418738	262828	12942670	5294855	3664985	939633	2005426	4612103	201341		7714668	251619	22101980	230606	1480032	848679	863361	7187300	2771652	13276132	5249274	559749	14171355	40577181	3389197	10506623	11079383	2877855	1307988	35054346	447536	5022064	19542523	8724276	1414242	506831252	103263063	6241020	4554859	206956647	104357382	32339672	56466700	16611947	2440322	2443151	26579275
B175	135326	411399	3491968	565825	28840886	11639145	7935816	1509205	1972582	674074		137213	12740129	196136	933904		2125580	696326	642596	4009104	730974	6516099	3537430	297996	9147045	33032330	1563402	4460897	3944087	1345387	620852	10176568	206558	2582020	9044916	2677188	2047895	367642901	102442857	692019	4174539	146774442	59958586	39769544	21131634	7059274	1726197	1768230	10566466
B176			451988	84731	4834356	4108976	1495529	391502	465961	12931858	475087	441736	3323376	134281		268126	324283	345284	651415	1884927	450910	5038061	2370237	461530	15755960	18716084	483880	825593	1707582	386624	234757	2908913	73447	3215789	1684421	1438994	818681	250014452	37043860	1902943	1068980	114862209	15870931	13219307	9416709	3917418	1334344	9063918	3434373
B177		113801	436114	84922	4896076	4044342	1540710	380012	304209	1749640	82805		7426730	582258	2994150	351371	820792	556540	714332	5658741	1332590	9560583	3557916	400616	8475251	28524109	1350825	2567837	4644204	1606459	787890	9427204	223425	2376483	8453079	4475547	1246963	403498988	74204156	6172813	3042321	193094397	58025148	28264479	26434423	8263445	1925619	2674620	12866567
B178		239855	860736	108005	9328318	5120325	2788982	346621		23446488	889532	2510757	7108530	1312501	848533	250867	1094092	856292	810513	5216558	945467	6693405	4657572	437517	15990762	35213836	2027010	4008724	7113802	2007146	891658	37426628	192187	7468345	7791006	6355962	2547311	335963278	78260691	3237672	3065865	199410115	56628800	28110418	30783118	8076939	1349905	21072739	11442942
B179		201141	1413395	76467	10753211	2577303	944897	739312	465271	2053512	189968	108984	5451531	549491	152309	545264	603258	502784	897864	3989276	1627119	9276861	3749968	322153	15574807	95444537	868298	4686874	3157301	3400745	1334955	11521315	255100	4186621	4558004	4404954	1477252	470031307	46114666	625447	2498682	142133100	42815410	20942852	35031837	7978690	993651	2758397	15768625
B180		129806	651746	54984	3016708	1760899	623216	237502	130849	2075345	56217	2609607	7033764	129988	216393	100103	253153	187789	486155	2716039	356586	2481833	2620819	188208	18124833	39258829	1022041	1401036	1977350	692881	286343	786162	137341	3633296	2783983	2221172	982102	276221028	15224543	760270	1411272	41073306	11132698	13203991	7436251	3560193	755411	2722909	5509857
B181	29912	170522	1709287	136625	29700402	5875278	3277210	898015	545248	1116296	66221	236326	14591262	265096	1869776	321643	599628	663442	665465	2373723	768448	3142938	1957920	371217	9116223	37041229	626266	898069	1792660	469337	178721	6341105	114504	3423877	2892654	1840562	1247563	296336674	37375862	2490135	2027857	90721025	37588643	15959721	35715931	5486612	1068437	4135434	11234517
B182		94593	603749	34713	22550388	7383637	2608376	398979	907091	12212814	900819	299660	14555390	2481814	333689	153408	892712	462136	866594	3269277	1537679	5764464	4808997	245884	4475366	43572651	2081352	7584074	7869416	2876495	1013838	16433880	367824	2906428	12562410	4412728	1343534	365642342	102857470	3664896	3794455	140801348	80241448	26312551	39478241	6065118	2449294	10994634	11264845
B183	32175	116563	1553950	262151	13762000	2782889	3793660	499102	511414	15612937	502081	442849	7095968	762805	647893	219257	855574	653017	839113	4368884	852548	4650042	4347117	177196	4946436	41442406	1489026	4735833	4587006	1647287	721848	7926437	293922	2816185	9597562	5434450	1406531	295908079	69577651	1100372	3603521	195832964	51627473	29605454	32915552	8530716	1255510	15656732	11693842
B184	34444	220308	2178918	191535	12273698	4395465	1800084	875736	540664	20470433	1034277	453121	9111194	302525	267999	333190	491172	391611	431786	1505514	749011	3103089	1780456	232525	4387433	47754246	509960	1839526	1812541	875053	350136	7589451	80486	2496189	2155321	1368363	432123	259804883	21306023	1400703	1581074	84742098	19162739	19308480	14553135	3629192	330948	34520869	7728867
B185	23429	166104	1578687	146238	20928055	5585727	2824941	1045426	655949	940092	95679	480045	13433208	216160	3345482	193497	312391	303854	952577	1388335		5129596	1756621	287691	8284154	39653624	718470	2729672	1685169	702266	323969	1894213	134707	1846933	4474523	1847579	741175	252322402	13759783	2064112	753279	23333925	9922592	7633749	7773102	1424385	787495		3888323
B186	622507	636878	29308570	753273	549426706	26724548	15550722	6242968	2069565	19897386	1716776	6327568	6166533	4865947	1049317	97012	2304978	1218734	775012	10440721	17086739	5337973	7534285	286350	13794061	77860471	3465164	8261927	12038607	3184904	1079455	39236160	613541	5567606	28589582	8214985	1770621	567625983	151258516	15989020	9331517	192327112	110526884	50155038	37666110	15788561	8501717	14116709	24840331
B187		434684	4634587	517583	24644224	9007167	4448252	762178		7903901	344272	343015	7533655		61154	251877	445124	309259	435793	1066061	618748	3857367	1114361	525735	3679703	29509894	517763	1414883	1070430	605503	299760	13433457	135581		1004586	525426	410452	257274725	14530448	386514	965055	61135984	10460957	11296739	6626038	3464922	537179	9232995
B188	44339	127164	2579269	228856	14381299	4575089	1923057	740321	668852	840390	46607	27549	13713499	280134	57987	654252	451051	413176	445959	1402154	360750	3539136	1835735	189410	11047636	58686503	508512	1116273	1643695	1271265	529388	1959720	131140	2519519	2221745	3344145	705467	289311691	14540662	513795	1031992	109132973	22374997	13672286	31109129	8328153	955219	2732020	4748002
B189		236031	1230847	251433	18532616	7220713	6744876	780794		219293	69222		4689455	269128	2856549	80045	533727	437253	633469	2096884	791880	3570590	1745721	354765	4069206	70175906	1062433	4041074	3191404	1238452	589498	10263339	234216	2175717	3726308		1253470	274632026	45058518	2324112	2683586	85480734	34017340	20527981	14534870	3587163	383353	2276858	6982804
B190	65041	358581	3629228	261008	58673256	7232188	5509196	1343234	556741	759758	36904		15517387	980254	1953962	757783	953385	546429	259283	4753878	1258594	4355635	3025912	172928	4647610	54188464	1612555	914227	4903845	1432439	719994	33891533		2681650	7280691	5144513	879508	362569352	108445704	3000218	3536761	189857327	99574347	44096788	37594083	6882963	1311798	4901945	15928820
B191	59920	190718	3017479	301324	35206442	6193951	5353956	922249	707098	11360969	503443	302598	4851435	255084	55684	244292	445731	360057	507537	2986872	709981	5598560	3733215	228030	7264297	36790481	1236329	4255087	4212339	1239489	570638	13401996	155846	2495688	8897817	2571743	1133178	246009796	59553389	823200	2462874	111922389	33275552	22577106	14688170	5792299	1840612	17068227	6636625
B192			181978		5416974	5744275	1485350	213278	425047	8521687	434319		17081054		114641	421556	297688	210432	189331	1675979	219623	3303674	1200215	407252	15865675	22732916	542092	318755	2025347	551038	243659	7319823		2230072	4176957	3899188	746535	136210171	36143573	1705246	1726173	57528283	22916320	15772995	10040743	4922475	954855	3614539	6304727
B193	44733	149504	2990008	122259	33858626	5288403	2422321	679350		1191564	73585	1240563	7067546	476564	304738	544549	570378	544190	257866	1585668		2731658	2148944	358597	6037128	86183403	775557	675617	2201069	1169458	364244	9157891	58817		4719090	4890533	776986	323245807	54641190	1568589	2444729	186142437	39066140	25963171	34642165	5774269	1042017	3952535
B194	79237	370824	1377061	187461	16173711	12438197	5107780	447190	1203229	54985957	6868548	717747	12596139		330885	258104	390828	275800	382040	2102391	953963	5037782	971390	268500	5854129	36900619	903627	3580158	2013470	1035822	493880	1695870	189422	2250266	3446628	1490626	520481	254505799	16470595	842753	1066259	32502646	14576016	9078962	6612856	3296890	854881		3528526
B195	129319	934987	4484240	483824	46855011	8449600	8200406		973247	4722097	139740	373758	6425468		1078526	403702	401198	308983	495743	1576928	1254614	4636274	1211856	531489	14584619	39249946	823466	1766376	1549097	717965	273599	16773743	131644		1333668		559626	308245182	18952915	148309	1318959	65923121	13587735	9417711	9964116	7319665	1330299	4210214
B196		80889	880014	206858	15088538	8493766	5710223	521291	565647	12335873	475852	4268424	5007061		599390	387814	769070	592621	1100545	2062365	212791	1987754	2296020	462016	14082638	22049488	481167	800986	1534037	308520	105606	3886431		2847129	3220038	4541491	1705935	168902879	57905735	277362	2471395	99236364	26527160	22046106	25825453	6411967	841944	17685635	6537992
B197			1138283	36676	10874690	2900402	572861	180857		620927	36471	2459912	5836266		19657622	305126	573362	290082	208807	1655542		10964122	1199535	329934	9785754	49237752	1036208	252692	1584566	451007	210489				2849959	3121526	860333	155701488	22987218	785625	2651612	230891289	26436512	17399787	47488333	31667882	1450658
B198		110073	1360876	183160	9332380	6203229	2254837	478457	531115	4588518	344598	77323	10117378		49131	153074	432583	297018	414132	1469139	559609	2673602	1737155	204798	5065213	37992209	708536	3939148	1955068	2145933	845868	3111366	188338	2514530	2570395	1497184	586881	319763010	21570122		1523512	72218533	13129398	24287019	7465865	3971986	334942	6387628	3794522
B199	37668	81175	1635295	132338	10322503	3218604	1210463	253831	83087	2461300	313537		6734597	337212	841821	90486	612672	689338	196166	1640205	320826	2864453	2075513	321249	14073865	42232217	813188	889498	3244680	833860	372767	21710613			3710646	4364736	948746	196870525	43297203	965014	2925249	254006915	64457141	16636861	82793503	11533543	787421	5761210
B200	58624	133803	799940		9089721	5653266	1487030		1307323	7870459	459874	1001929	6136035		325766	1123381	708302	653009	1157624	1635918	367327	3852924	3286085	734652	7106986	25493787	1222836	1260032	1693782	623167	268720		278324		1610943	1726486	1758915	119832560	44561355	3181078	2593201	105284220	19111029	30181715	10867797	7321339	3859821	15410109
B201	169512	1121588	6228548	832681	49921969	14744039	9591568	2231398		416182	56093	192862	10620753			421116	1134695	1058593	707177	3024386	1250726	5916539	3465150	287160	15537312	37933351	1034067	1622043	2330163	745755	327274	40222975	242187	3587206	6969653	12473287	992452	297197772	89817920	2579281	4058670	112118647	48201208	40560556	48149463	18048564	2283486	5596539
B202		78982	816479	152710	13320335	2386766	3852220	385905	133236	6418685	1568684	132688	6301812			169180	941977	696158	420975	1792722	936530	2039699	1717191	498230	9061532	37586151	521686	651995	1165144	381615	185670	2137201	91911	3113395	1182361	1962066	840695	373633718	53143862	997538	2684595	74596576	33896726	23277041	24026345	15808953	1258278	4516220	11526436
B203	81901	594295	2514815	125363	53487805	9735247	5178691	2113676	614696	16495349	1395030	764146	6213073	275322	2243961	343119	1313195	695595	202552	5142451	375135	5028428	3445657	551217	14879688	46121652	2990211	2421999	10689358	2475834	695501	43622028	75983	5883662	14240192	8039753	1565036	165548931	108509722	3369174	5415034	236504858	96586330	56218004	47483641	13077429	1051127	17401755	23450877
B204		190666	2668339	382676	17560193	5649545	3281897	546131	1780530	19427777	314848	165660	6067068		88819	161393	1400641		660986	3483651	1509771	5898577	3745094	401576	12274247	63599755	2555121	2826010	9572535	1491889	573370	30977098	207585	2826016	12394402	5202581	1452290	440500729	64871954	4695168	3277725	161406074	60527638	30304917	27413113	11628961	4147808	4949304
B205	938234	2193725	36379822	1638609	147125319	21084791	11515499	9668683	1216844	2369444	1186026	2130966	9889750	267204	317343	109650	675923	668869	510422	3028033	411741	3908964	3046005	467427	8754425	57164891	630568	1038731	1622004	489629	190478	8744706	139325	1897516	4692095	4981314	949863	288866308	64666542	5177671	2741182	172654882	24376061	26106760	18673666	7281616	1202676	3574674
B206	38033	304542	2135701	154869	31221912	1281440	1230440	813744	60870	476480		3848755	6134941	550851	356062	154799	455774	594732	983845	5993564	1609123	3736004	4930136	215016	3887910	78423690	4753741	3544308	7667498	840753	452832	21955112	385182	6547265	7428621	2920261	1199293	354201986	86145965	1238808	3576556	288132209	297798237	30296680	457977376	7224596	2422500	4469815	9801887
B207	32400	247993	1312187	209811	20104168	8811844	5219053	785174	940079	1201733	74390	23675	10032015	142069	13587537	169159	454539	349225	580504	2248358		2391172	1839280	196698	3480366	32642591	654049	1691844	2191536	1044837	410130	3428904	122684	2471909	2516695	1735256	951375	264164412	63650530	707823	2012837	99377630	29032391	17364486	17590914	3384839	902125	2299172	5888670
B208	65297	231109	3917553	285635	35864565	9149148	5162543	1465924	494874	918777	110798	35747	6238588		36358	121133	552400		556895	2916443	1709170	4882909	2192471	238859	9791462	46278464	524171	1438208	1582448	763431	414421	9014096	163943	3202766	2412284	2083320	1132645	392512912	73611801	1666528	2460918	88180205	43927284	29007353	31307422	7583123	2670443	4022964	11401587
B209	182392	151751	6265315	493126	28465284	9400971	3475074	1213245	692089	722530	62459	37007	8816821	318036	94793	144413	1074369	557981	655271	4548415	2071391	5136872	4499005	229757	3535601	52942077	1951712	1878430	4497866	1037934	522133	13995051	254470	1397283	11828688	2560677	1103003	326175007	140282492	1537487	4388343	108453479	61080319	25680810	15790400	8507917	1883009	4571800
B210	46825	115006	2605352	249490	18181085	3790705	1851832	334034	165748	3175344	162105	147930	13446031	591303	118277	235141	1576029	1405687	608607	3644412	1650497	5599183	3095308	243249	8129346	83704902	1733767	2200857	5385077	857067	416814	30514045	180815	4674069	3612623	3870008	1977807	297088659	115027389	5395873	5389312	241015840	93144947	50085978	44183160	20756691	760769	3501782
B211	168110	247816	5045352	889269	30677527	8085101	8596728		1514706	2295153	99419		6393392	316032	105078		458167		516296	1167003	811726	5082747	1896734	128189	10376928	47906952	969569	3215028	3708962	1036013	493588	25908874	123003		3977310	3191319	666660	366357592	18354773	1159574	953433	61352044	19608438	12554794	11516947	6189158	2442461	2330067
B212	136625	336688	8533549	266266	148442481	13792130	6003092	4348800	640292	8500837	236197	309882	9466922	2386290	932708	539758	195302	288498	162088	1148013	258744	2729367	2048321	330346	8113674	55136948	367352	326615	1158298	598966	224667	12467192		2019681	2262853	2618601	390684	220052784	21940306	294342	1101480	34531312	13729600	12885930	14455573	3696025	2081388	16313926	4451689
B213	77243	198124	2835419	281723	36200422	7520188	4522138	1131914	540456	1102158	46706	75047	6683001	174718	283712	81924	473656	295022	173966	1913922		4337087	1536871	319582	7344186	22868394	575005	482795	1666723	821467	287786	13078612		2603129	2338458	2416337	872673	176717451	33950808	197816	2469398	160793264	35249040	25709432	26950122	5698069	334499	4194699	5883035
B214		161817	879748	214666	18813097	9153840	6884658	1386658	1810462	295905	57140	14547	1422990	642317			404525	444842	622022	2035724	897204	2866957	2102475	197355	3744525	59697077	920395	1588562	3329068	752194	378554	9222317	111527	2825755	5850415	1641689	630394	243074055	47280656	1473339	1991046	168276705	28958136	20949369	27137316	5996360	469848	2974313	10656397
B215		72626	872262	120192	4982517	3861348	865890	523651	523112	1607014	95609		6942755	1052373	970968	183465	1035061		553600	2720454	1483393	6800137	3719637	294003	7464748	37414760	2786128	6674311	4638042	2474588	975308	24513311	169312	3749342	13762502	3930919	1341300	391336350	47757601	4037059	1927527	136315823	41190840	27253700	20420065	5696201	2837247	2533709	9639955
B216	102191	398664	3765078	165405	48140468	7296846	2921598	1432494	301453	519990	81749	62994	14475576	616108	311752	195147	980563	766891	607295	3224834	1593735	7274655	2043388	248317	9304258	51356179	1744306	1761944	2357695	608638	302897	9377851	263299	2935604	5488677		866383	307856427	33706507	11011756	3210196	59391072	26085665	21454446	10830136	6225823	1156420	3987962	3666331
B217	60629	170766	2550811	238954	29908475	5499630	3610063	666289	648061	15344387	798279	620249	10856298	1145915	433731	391688	1527340	1361384	982364	4941852	4838815	7449376	3347121	749519	14681782	62740052	1941977	4597625	3381461	1844573	724477	14571227	401817	6174965	4009208	3341682	2388341	484960615	75138090	5099711	3755351	177432139	38946993	49400369	26365870	10552971	3681754	6968044	13074513
B218	70617	214308	872261		13913998	8724728	2053885	631374	741500	5827969	348346	247439	10379231		108900	180604	952404	634241	1055047	2128849	391264	6273112	2343058	507401	15316925	29305243	905499	1754881	4061160	740742	315625	26508704	309944		2937886	3202150	1652569	213837383	46568347	1624872	1990317	136851544	33705578	21719524	25011460	6266464	1726724	5209591
B219	44114		1289196		26372960	3396721	1372726	490355	312061	830386	147235	95846	7086320	636357	2837397	104270	273363	412446	487063	2064177	1055629	4615072	1837514	235027	1495190	84768770	851479	1092354	1950235	578012	201334	5549980	108527	1652204	2708160	1288718	642833	214202631	25082789	2087526	2073138	43570320	16502817	15006892	8092609	4612761	1171405	2107607	5494924
B220	24953	170692	1572898	341178	13843737	4756388	3902227			595399	60090	344877	6366962	220655		403673	506316	413736	750592	3276565	927674	7100368	2525285	478324	4243992	46893520	914566	1955763	3241847	1573818	708376	11147765	144336	2676943	3098822	1468688	994543	340025356	61385620	1880739	2640985	101983698	29346648	24655854	12591135	5535162	569439	3325444	7592161
B221	24525	186775	1595197	261614	11810024	4115350	2898515	845788		4920323	201668	200442	7733252	823013	179513	219038	1005767	555297	543342	2093811	952148	4198935	2675108	336508	14519030	66837460	1208267	3571995	2334440	1492219	431416	33037941	140829	2459138	6671014	3259873	1695029	276927105	29235066	4648440	3130012	117342504	32028252	16645140	15148976	12145491	1355690	5084091
B222	2740536	1377035	42351877	555960	981023495	26230220	20325467	14130423	1220931	1027665	133611		6041862	16847191	1179453	236169	935800	759212	714736	4482595	6166139	6822203	2978934	197681	5889601	112913463	2126613	4128307	5387910	1424857	649329	18802116	338171	3842025	13994304	4000426	730408	419609134	77592613	11812204	3965163	126209390	28766652	32791136	13336599	8538918	1907433	2652796
B223		311505	1835983	401712	20164496	5390792	5624797	1417169		11846680	717050	374590	6116298	353108	4283477	170386	1778423	1179030	584370	3607797	1533392	4380715	2986558	466471	6488911	45125143	1499068	3280304	4281055	1430990	595936	36692389	172538	4585018	10789580	4474581	1600860	369242293	74444746	4949601	4018951	274704284	59905163	32052043	27917664	12881579	1264666	12995406	10828909
B224	83817	349637	842912	92262	27102574	10918892	6027653	672594	1035661	754863	288828	37742	5152053	279432	108816	55027	1126746	655080	221369	3290786	860557	5803860	3116241	280390	7080751	19042686	3567505	1322686	6602187	1197226	459455	17572626	61037	3082076	22162268	4825546	2541793	323493504	104161536	3352786	4411293	372806264	94062143	58090585	70101504	9259671	2940816	2821778	30908726
B225	45947	330325	2046615	180012	33595595	7940678	6627848	1500983		3640556	159875	936136	12863629	72500		156161	454259	408610	551994	3516195	501195	1728527	3186989	292988	3683014	22765890	825420	1591046	2181398	884147	359342	7341482	132877	2788305	3185721	4927008	1321569	353350294	48828347	2061951	1991408	91795916	30095000	21461279	19745987	4801440	945070	4555262	5018769
B226	233921	1259178	5602736	479717	31479508	3219638	2873394	2019058	247217	4248362	143208	436903	16347532	1061497	32087	487313	791137	582832	1063102	3670072	1538559	7868529	4170913	229291	5385126	95040976	1580507	2300902	4347615	627388	298622	10031367	419700	3232723	11256315	3445944	1281793	293586988	77864391	266429	3836635	111527276	37369823	35049846	21813179	7475752	2146736		8585960
B227		112971	793445	92103	9895066	6940013	2273150	517894	567728	4731519	2165983		7150571	348921	16326665		454964	424654	469254	667508	806588	1510292	1605023	259198	3142809	24755356	240468	532702	1312127	244812	124705	945518	102522	1932401	879239	464940	490280	237840868	14703538	400326	886091	36373648	8266597	9592030	3990945	1336533	444713	5179154	3225020
B228					1315302	3065982	250451			611200	122982	972220	4884643				441869		433017	1438788	489435	2613786	1778916	261396	9803582	26732508	886716	1182465	1285945	582470	274763		73798		1731416	4002173	939992	310093608	31298808	720987	2080062	38359679	20819377	28084051	12606937	9158916	1148543	1748811
B229		211835	1505124	299458	32028275	5489344	7435448	1075116	971808	219209		234177	16953667		1317308	168555	932662	734488	334113	2940145	714832	6759522	1733632	456486	16659907	43125166	1439360	690518	3619654	920054	343582	21728435	44180	2961064	8285531	3361091	722197	297006010	100411164	463415	3384194	125735140	64269684	46992039	42215629	8273163	892955	4229971	17845980
B230		94361	235035		11621522	7855619	1689713	298979	378591	1525264	116870		5057795	249494	135973	317197	850337	345035	850474	1875729		2121138	3653741	282494	4638810	46715047	666872	2452675	2519259	1610989	596394	5903795	126641	3404974	2321931	6420415	1128758	324069547	35093663	1812778	1832222	83645451	25468271	25003045	19544920	7790108	1534346	3181131	9056360
B231		139960	134829	65990	6322398	3774585	4794423	417041	553794	511223	79284		4713084	446251		65324	365441	390232	680506	3257545	907211	6272325	2236197	286470	4893209	35786871	769171	1912554	2084215	1008279	334256	6692770	155772		4665515	3685851	908435	241055587	58851480	2904663	2922684	65233911	29462644	17592457	10153752	5909984	891861	2202946
B232	28155	181359	1019680	117335	25698581	12101141	6073929	813069	568947	10327758	396747	213565	11756733	474103	32839	244085	349045	390935	701412	2756772	5949904	9164223	2037074	242347	5289355	88811401	1963166	3849604	3624924	1692704	584330	10149877	267963	1191541	9732488	2867966	677623	415642434	51772502	4243213	2826695	142806874	42873278	14371937	47067279	8827854	1368293	7782546
B233	159739	252504	5476210	501944	52194705	12686807	7969124	1730103	451730	7696258	658072	2292882	10662495	278943	173555	125426	330681	300836	882667	2308757	1285923	4497878	2601361	219469	2490698	62662429	1137359	1716569	2789743	676795	383111	7902904	223491	1505999	6244652	3063715	505984	258577179	76832712	5240298	1720627	142631008	55047603	27832861	42574948	4103215	628815	4397360	14420712
B234		194858	1007191	488682	14948112	1935235	6062339	528908	575769	3929672	172212	22655	7764538	404855		70425	360124	204159	522029	1174298	2604251	4664986	2775927	252845	2367141	38342613	2056851	4021324	3049020	1780150	771353	9139939	297228	1389035	5914898	2912939	439397	532105207	19478865	4223345	1098250	31440244	12368977	11650199	7116536	3468302	1363733	6293474	2728531
B235	64739	472040	2066880	188668	21937969	15288950	5168546	1016752	1478114	601271	111350		10310229	156420	265657	123660	597596	367448	709873	4010306	2174632	4404138	3981038	240027	3187626	48853710	2071657	5961426	5196125	1780035	824467	8821142	296525	1900402	13612343	6450241	1346921	328859384	60716036	8374838	2827354	56434982	43360764	15197677	19379754	5748474	1719441	3446829	9599106
B236	219879	441481	7755875	406518	110290544	11453591	7938046	2305374	1035183	508129	70127	91767	6560938	289887		337263	351841	459244	724153	2161139	763369	4262680	1737671	227815	8562538	48925026	862938	1687315	3625372	841694	408377	6721260	103329	1714069	4605565	2593011	809130	248864344	45908493	1564283	2093470	104880237	23831090	28739428	15108787	4364144	876376	2358544	6928525
B237	53733	286633	4430861	231566	22514469	1797995	1650040	936706	112952	3856048	877447	27633	12563123	2898883	284533	790120	995656	1162821	623118	3769759	1468904	7459988	4057796	250506	6870083	55354023	1153072	1932542	3370170	902464	393737	25766784	224607	4298617	7112364	6869453	1188502	296699949	108579134	3983101	3852475	133739419	95635288	47621218	64099251	9712372	1795078	4343191	20924984
B238		111520	572391	48531	10920160	6185927	2123983	447474	590807	17799671	863443	93726	4773309	314297	87431	145438	485703		436729	1794019		2089857	2441290	348402	6352864	40810337	420931	1432367	1442817	534298	214460	12173393	84190	2081465	5744344	5307211	815503	272228639	31893608	1933507	1416269	140388926	27433246	16485444	21124349	3820411	1445085	6041998	4960940
B239	36094	319355	2880472	838638	18098728	14059623	9034014	1639486	982999	13679451	1119811	649218	5542827	437192	153916	271893	1071228		449458	2590356	2027277	7047670	2942143	377819	6811372	81021727	1874014	4988158	5083729	2315405	921519	27663148	203382	2525848	6245910	1566463	1201711	401733764	53775131	2260548	2699271	240636002	49910800	33819623	57469048	10745606	1618471	12027056	5292424
B240	408284	684646	12151733	1097831	90082649	18997107	13646330	1728783		5746896	105991	356721	11267838	339690	115628	961967	1063081	1364165	1345980	5610564	846892	5626166	2701931	308499	18298002	70598242	1281955	2451172	5105790	1119367	612022	28264329	370192		8516195	3474705	1302784	281943793	93091883	2989830	3813794	272749830	80361845	35288713	65636163	9543090	2183045	13377860
B241	425108	1158464	22240703	396681	616997481	15866648	8062822	6168090	19756340	6951761	1171080		1981860		75782		1007916		517593	4056851	2457782	1254261	2944294	533858	2880778	174246421	711955	7437910	4411732	4758586	1272399	21046960	103179	3653438	1544754	3124524	2462246	289204493	109911701	15798776	3778491	177761099	60264749	40468362	25943003	9189120	1241007	12957155	19854080
B242		118959	678052	108329	9368939	6906569	3022156	310431		1258821	287970	81630	850809		366078	277586	386258	289349	901986	1619786	672444	2775606	2423033	234842	6689709	33773021	646666	1992211	1951534	983501	491168	5877557	234900		2827702	2299366	933323	269796404	33973046	1816124	2048590	61847797	20793697	16309077	7798171	4689461	844260	8957004	3885503
B243			145016		5807715	3982347	890348	166865	198662	652862	40853	150343	7360662			77937	1097272	850289	169742	2305870	682632	4181892	2214957	400714	4808638	43785202	561718	472621	2059211	506790	205200	2432331	34777		6658587	4674236	1227979	150573816	63555593	5642711	2589104	104531662	49955793	29313966	23004054	7803613	956052	3654071
B244	74828	397467	2248892	384452	32284657	8822386	9684605	1452909	555994	991816	59436	26300	6282143	185648		56532			563035	1018854		2154602	2596594	170978	1662621	26018447	656366	428111	1324182	192049	88634	11195558		1415574	4555222	3403287	311062	209391231	11032727	591990	842219	18925091	7698918	7543758	4385150	2540768	979352	1615463	2757381
B245	167460	399786	3252669	184615	32999816	9356226	4675688	750170	491146	301222	73948		11467581	325778				237080	645671	1528301	1492713	4493546	2668249	330770	1149364	46527052	943679	2149357	2995966	931870	452867	5518265	172591		6628489	2816433	641073	285039428	63231240	5986970	1778516	62697287	19778196	15030204	11268437	3560057	578435	1911195	5572163
B246		94860	446166	32021	7248733	2589672	779128	650624	267511	3613517	749960		5077944		42728		388110	243431	798868	1469858	628838	5430255	4192070	200240	4246663	17524790	1182340	1703644	2710157	585833	238980	7569224	159763	2237597	11251570	4454727	688758	245410586	18972345	7807660	1755271	30279197	15646502	11017444	9704393	4252459	2132760	2556424	5432916
B247	74304	283899	3830887	399243	31690960	6584214	4426411	1450137	392089	1894446	121961	28128	7525403	289832	25193	119701	579202	344875	437745	1627737	724057	3662956	1524323	269144	2997184	37429537	690112	1968661	1733635	953219	349357	26425824	90992	1980024	3203305	1699841	975156	281227327	30139866	737489	1671004	104225672	26269210	20318057	12927083	4720367	512025	2435472	5012899
B248	122832	132147	4542514	278718	153625613	10275325	18870293		655594				7637302	764733		194722	1031040		1078396	3122406	13194568	4323432	5079228	238315	4450240	153986204	2170740	7091026	8713901	3063162	1387517	29666032	319488	2336987	11117984	4032543	1343330	574117880	133187918	12853380	6203173	224448567	55230631	81318758	31231004	15808335	4801612	5094624
B249	103280	358675	2271832	98664	77484462	11827225	5658489	1694011	641473	11898220	2123310	112990	5550730	880832	297009	87381	451722		927567	4433831	2550850	11548161	7766990	364990	7714099	60640308	2797375	5552572	8645285	2209963	719207	20357706	424732	1649161	18785345	8745198	769958	426123356	144417302	3843746	3986862	178887596	110628062	49854854	63161465	7653020	4592554	4107855	30968060
B250	78678	123014	3677958	152600	26243059	7985160	2374696	411376	296344	7382753	2168889		8067245	340429		124581	211943	287005	488828	1352834	1078815	2366808	2778515	301909	1655315	27181457	706282	2580285	1839812	1206353	598829	5883024	248523		4059535	2867708	515672	292368244	41454301	2647614	1757983	71407015	26751226	11625722	16723894	3589476	1108194	2700911	7950469
B251		92381	742582	74555	18826258	9807582	2495228	559485	699671	377634	30305		6053677	1277907			1244501	999839	600541	10586144	3666453	12362010	4857579	149627	7835003	62523838	4309285	5558427	13495490	3166242	1229393	32575052	411856	6835594	10339044	5259916	1491716	493089614	119009892	3716716	6524728	429540074	128967355	43344537	86623137	22904638	4036654	2915183
B252	253628	108646	2300583	78387	13446785	11126596	979131	446797	304468	5421899	171989	58286	12506178	291407	60565	237350	2323487	757422	704806	4744268	1681096	5878617	8685190	191668	8248829	28121004	1923534	5024917	3873109	1520299	702421	11198396	355209	2090290	16986040	8492895	1087568	476292614	112590632	3858748	4221922	228577085	76954618	44038520	38220754	8396265	5581473	4573936	20127778
B253	123268	212874	2604397		47970565	18697365	12274485	1225230	1108400	6117966	409038	30329	9723099	335153	671502	263392	462783	400643	599466	2749639	744501	4578425	3235619	236999	3348812	42350378	903640	1376410	2293838	743668	305313	7052969	156642		7315989	5941578	770463	240175951	60593461	4239303	2605829	75881184	28605732	23378878	8627362	6820102	2182714	5198842
B254	47513	170232	1045893	210617	13370262	8693319	4465380	529029	870485	750391	105571		6297676	462109	861625		404588	260103	642497	1699649	827765	6558026	3144864	159769	4799460	54515936	2481180	6436669	4909274	1592059	588421	12442686	151702	2830946	10269194	3159627	465645	281180225	52842227	1469182	1326600	54098683	20305944	13527722	11060332	2995943	1364778		5410864
B255	158012	521465	14163153	834336	137526417	11515027	10508038	2727421	584655	1111317	122864		8952460	349451	78072	226322	646455	484563	551278	3091377	812561	5385718	2420204	160837	7670895	40479130	873998	3326044	2805827	1667419	778755	9112338	165797	1642005	4510941	3116585	801935	258420405	40467789	4134819	1853288	103186814	40686941	21460239	27233297	4364359	1288838	2582495	13146565
B256		120295	705179	85963	15621146	3465607	4165272	621203		4485812	730963	90281	9703856	622412			274632	284043	699098	1924515	2611257	4406067	3362305	478409	2403737	81584613	1156837	2947500	3361471	1008516	524721	10621964	210883	1785487	5247198	1471518	495342	482773399	30684386	1287356	1582247	31279902	18574051	18908148	12573157	3252877	1021911	3932607	8463581
B257		108310	879313	133441	4334784	4586755	971476	375968	570150	3189144	218622	25911	8864002	361743	1139596		907919	433015	813391	4698604	2415545	7004032	3295062	254120	5087117	32223344	2027765	6411013	3931070	3152397	1287368	9285052	427924	3180577	13218304	5167667	1353380	535281836	44650810	7662089	2670055	81195532	34279980	27321230	19712243	9660404	2389122	3206606	9406928
B258	40938	146025	1251947	140550	26198122	6042197	3132655	649718	340271	7958639	462090	310217	9200267	410031	73464	212339	660162	425905	685794	2794064	1044558	5977845	3134900	278263	7474664	38627796	1079558	1434161	3143527	770824	369897	10518290	139304		5562034	3224789	1040849	365929160	61015537	3299680	2446880	95230979	36120316	23694171	15758312	4226111	863031	9880480	8009045
B259	68307	173738	2163950	211753	21467280	8547003	3717923	800979	690428	27264251	1189971	782650	3677765	357713		290229	1326470	494900	644753	4243183	1685016	4524643	7497390	246268	4782223	32547414	3154302	8394856	9884206	4447796	1700688	19600319	363287	3848639	22067616	16011357	1550402	458894855	82508281	2518791	4312550	296083833	62866284	43022317	27822323	12650055	3443289	25303851	12190879
B260	36511	233225	1936678	149771	14957653	5543388	1856235	780849	273299	6130968	284918	251876	10908609	520722	426218	541556	619994	573872	503429	2984795	1149090	6374301	3153100	333473	12966969	53165150	1095055	3110938	2862057	2770265	999731	12199029	170331	3946699	5081981	3276868	994334	389632918	52061055	9222736	2801889	155059371	38372302	47953892	23226376	7835828	1085142	3907292	11474145
B261	127475	515151	5419829	551281	56113471	12059158	9723628	2166143	783561	5584280	403002	208356	7794098	469141	597637	245240		302813	528504	2501946	1319892	5010902	6829198	615740	3046795	44413947	1765477	3241224	4285150	1337982	634267	11656455	182558	2015516	14957861	6747930	750433	390230554	93464948	5605488	3250329	123436572	50708190	27776462	29983718	6233167	3334527	7053662	9225370
B262			221019	47577	2472093	768938	1001446	132554		1651411	585091		5769348		161009	304573	426333	421236	596489	1752600	1127403	2679042	1742488	623597	3252128	26235984	1010811	1709488	3423014	1680504	720353	8639793	67728	3846324	2263592		752783	329372458	16374813	1541668	1220794	46042570	11449223	12919887	9038391	2355489	381290	3233092	4996845
B263	66430	206619	1114060	82580	29039642	8057641	4209435		979121	1644583	782119		6832079		594943	96709	341396	475729	1063125	2565179	293032	1757978	1600922	391732	3752279	33719529	739661	1005123	2135690	431557	223827		337989	1907268	1959559	2020533	773333	111570928	93734598	883451	2843530	138511718	26759881	52987337	16988201	6405282	1166861	3384540
B264	26127	236431	411177	45940	18702871	6555092	2986114	1030331	274887	19765427	432497	343854	10610122	438107	20965	69867	638725	463235	611245	7061525	955147	6304911	2956303	246840	7028554	49809872	770018	2056906	1735835	660092	346338	5319726	249856	1289651	5255931	4396445	1077945	315280215	62344609	3266062	2740697	60020521	30991682	24819020	16650682	25428977	1111276	5941933	11643313
B265	136846	208445	2214562	48074	28949707	6217899	1486919	678048	297769	290447	22182	14568	5216699		19848	118237	222741	174076	135757	904527	412387	2816100	890264	152070	4388646	43136639	573929	488448	1711731	484295	113265	6296067		1735137	1458021	1359239	351206	188997360	20693522	1877908	1197913	51009735	10218885	13048155	8813275	3243669	506248	3657713	3972995
B266		239415	1189356	154750	9998772	2529027	1860046	327076		941572			12412509	529972	32510	156175	255919	231290	572894	1278323	843288	5122669	1739411	183638	6721720	72929245	1069798	3486932	4259381	1302770	516683	18618151	171685	2427428	3609016		449000	227765946	17195616	960960	1290744	118186441	25060952	11362052	26363686	4368871	728318	3490291	2730472
B267			118174		2287367	1016757	461808	147698	187820	21956789	149679	802676	8263392		122831	237148	167820	216286	600745	719740	678765	2217191	1519505	211643	9687815	40049626	508860	1166134	1180622	540223	239862	1112489	89605	1658818	1275803		751181	260305889	10358181	468995	1043432	19260815	7357949	8463174	3210150	4352375	634617	3284345	1557108
B268	52836	523413	2399709	248821	16386800	6390150	2679927	673323	1118706	16214718	458827	275094	8297341	180065	56122181	828036	297914	357660	710383	921078	1998570	3158566	1948249	468747	6546135	41537563	908992	5003401	3081238	1456328	642778	7200717	192092	2544169	4587064	1254365	452920	430987409	13480471	1774047	897204	56284316	18608716	10795644	21455288	2380750	824820	15097696	6868417
B269		353093	1258750	204286	11683625	4827379	4349572	493787	279439	1139471	68853	49665	8166491	189707			660633	405436	698961	1571561	637094	6434569	2250038		8738373	134489551	926519	3317902	2811854	1160302	477467	8540326	181811	2346202	4600125	3385871	1327678	277071286	47553191	1492954	2294293	231851631	46320376	18285392	59707459	6148715	1035501	2811553	3791010
B270	82764	151606	3119611	208965	33728430	7774182	4606186		441683	6725336	747049	110987	3280889			389369	397770	267144	174454	1365838	719269	3690531	1332322	385852	3170755	30608463	2643715	305998	2180808	520111	278564		58437		1246317	2753822	431486	213845226	29468256	1440023	1941972	65906754	24463587	19223404	14333059	10216902	914334	12362677
B271	57203	240560	4855583	276396	30659931	4056083	2960908	1244024			53293		8808972	157041	51950	197368	300807		362088	1252588	662210	4147565	1709479	173547	3875860	38040940	656157	1126365	2685454	324175	130406	13006660	77092		2450760	1466954	611272	247214688	28547896	1956534	1210758	73786229	17139990	19201061	8549084	3591477	967865	2300646
B272	110497	143745	1852190	159155	13045287	4089811	1489126	292116	277715	741046	94799	24311	8388873	242206		169429	128289	137747	622031	437745	1189281	4387457	1304542	172498	1620264	71794344	577123	1588528	1129832	794665	328151	2849162	158635	1288444	759217	1704045	213413	183792764	8513861	1741168	699070	26353126	3035092	7832229	1682420	5517906	1176736	2028445
B273	60034	301936	4648102	355046	25873351	7568393	3533352	900106	595998	6257729	509442	79063	2715319	602552	73396	204183	838225	489776	494758	1134843	884420	3541453	5353132	311886	2661039	25441637	1369851	2782063	4222453	1423342	527529	14382957	240414		25985598	11191049	818185	304968134	53591207	1245365	2593674	323114164	56088431	23983254	59104462	7428631	906083	10240113
B274	164059	418395	8609233	807296	96639478	21567150	12141761	2652601	1430378	2319674	70981	111340	5752554	486956	261896	103008	529487	378681	674446	2210584	3345875	9735991	2764952	292459	6485368	81848951	1667273	5816598	3204403	1555406	738763	21291607	372299	2063804	7189616	3635468	739621	472229846	18721474	6498474	1302081	75520823	17003612	11632812	11424926	3539486	1558545	1591457	5173001
B275	129553	223853	3724760	137107	56649218	7843167	2952078	952766	807226	1511067	37047	662466	9662998		419475	310037	897898	654320	291719	1967144	2627581	5128805	3788685	320004	5964802	53520890	1568446	927977	2540184	1629231	718911	3231869	68815	1472295	5168408	4099882	1023483	387194076	67851804	386506	2365836	74231408	32354454	19150465	16338587	5348789	2890071	4755532
B276	49651	294380	1553738	270442	13679828	7079793	4063348	506292		1008053	56110		8770253	87526			356077	254036	473114	777137	398044	1186404	1489622	203997	796051	16465552	585767	496107	1457754	250701	132985	4635931	73072	1812399	1799615	1469133	385766	204198002	19595194	1521104	889969	39621273	10106291	12896156	7292563	2382119	422103	1792907	3202552
B277	51217	220890	3112732	294234	29964745	6831826	4399970	1390834	484805	14449490	472082	2826997	7832797	417006	77585	183500	411289	421198	677976	3908483	774923	4689812	3592968	346952	4485957	16095059	1269402	1754038	3489640	800500	348588	6505101	118751	2573175	7680435	5242841	1267523	304638480	78729618	2133263	3007511	238998863	54783472	35603966	36756139	4964912	853853	9690003	8197381
B278	48067	160056	2808997	110141	30716797	4558925	2392750	732637	645850	449000	331805		5872346	195101			800454	563345	555556	1053891	1300750	2153253	1551400	206070	2317999	66135981	314516	2427116	1719520	1264541	302558	9521329	92436	1760042	1146154	1383396	986038	331113130	27965021	2284468	1028566	64643986	20095412	22051520	13293383	2542684	583296	3740871	6979310
B279	194696	458371	9262447	847681	123947327	7910547	14649959	2931614	716415	11328466	1134435	782850	6181385	21306079	5497957	386442	915848	851896	335718	1094761	3924372	1382049	1956091	579564	18110560	121293898	463761	2392823	2039251	1203885	339956	46804076	70755	10702111	948850	1327579	1317181	314768098	15585887	154955	1630571	206706044	30116579	15071515	59106135	7963180	823090	12361121	3919417
B280		185263	377618		9534935	4128778	1655988	410560	172214	1677663	58804		7272520	547914	1464414	299306	1475865		1181068	3771252	6841828	5095445	4668202	217740	5134157	61644426	1795860	4436783	9944885	1657864	741345	33304080	388626	2523588	16197477	6106272	1059420	412086616	144813428	6179643	5686288	326584273	82403932	95824073	40906008	18294092	1896281	4760790
B281	159795	594312	7114031	692419	41900512	9001036	6842087	2256863	799199	13684593	382059	446801	8245817	2091690	20052908	512921	1287355	780244	1010088	4440326	1977125	7832371	5332830	304284	4582714	79234077	2546770	2910249	5542948	1621520	817584	22874271	206123	3760961	15266415	9206783	1488621	438545663	141345196	6244853	4890585	263471212	107499491	42196079	67809264	9079755	1636807	7658357	20655580
B282	154825	429182	6845713	564596	67193311	10622061	10435277	1792520	753375	23060014	832222	156329	3367671	2312648	2709219	146196	402517	338910	1002298	4042863	902184	7304961	5835600	368949	15521999	37135279	1550714	4249376	4526106	1397827	405769	23069468	282994	3164724	12133008	7387744	883533	236061724	44813994	2217036	2881200	498435038	127162309	24576014	203886958	10002720	2430173	12092002	6163170
B283	135902	282449	3789054	274934	68445206	11080341	6335538	1345104	292926	583364	42454	199474	6799845	507372		212623	386178	482324	743230	4027413	6155335	5271772	2447089	357863	3455066	62107268	8372383	1563472	5476784	613165	337176	10410795	396361	3730739	3136371	1456111	825583	412615810	61051524	182663	2782209	128297372	27923467	22221605	18722637	6184461	1046032	3420826	5411200
B284	424649	606203	13680281	269858	196591388	10934620	5131008	4521361		4935968	214103	228000	7326960	416143	133036	595546	211474	139807	150779	1366891	339041	4207721	1495351	196098	7291386	50771518	1136100	373492	2027889	563446	304800				1969090	3340780	464472	143662416	23222350	334487	1473334	49088703	16496091	17062066	7845491	3939011	863242
B285	121989	466315	6008710	418887	41390548	11220375	5235427	1815549	772611	12007098	986342	294101	12522217	248831		350230	352371	466438	811736	2614337	909935	10060611	3252091	193049	9591669	49088338	1762509	5001844	3739335	2120977	948317	10392489	330436	2524464	6011858	2385016	628280	369375576	86684069	772661	1742121	109834130	26893872	29986102	13279283	5248821	979441	5066481	8162469
B286	140699	936139	3023115	1154762	20128767	21653395	14077172	1529928		1768371	137863		3921036	347448	32918	70323	704715	351054	458371	2629887	515447	5295840	5161024	147540	5156780	30345316	2050192	4169051	5028458	1633958	643224	10782213	268546		14742192	5003256	943043	341407025	36885040	1765712	2928468	162869042	34608158	17814758	25529381	7792430	2773680	2202523
B287	353350	1013618	7779878	315491	116222169	8322718	7327775	2929895	800701	8921995	1437763	196736	6308303	4160399	1841249	235381	1275811	971135	1018252	5879922	2077849	15211744	7859366	337371	4086834	46543538	5736815	5148738	14495306	1670396	741011	54446699	260733	7881458	27318724	12499854	1520138	532039124	133331847	4214790	5855692	150205624	80121202	50572886	32724188	9802837	2672364	7431872	20336368
B288	110633	425193	7039564	532529	60293602	13892583	5925673	3197225	837736	9041949	407301	511559	14689050	1946792	1689216	284025	451380	278176	834918	1279143	954335	3953805	4479939	325865	5301691	54159874	1377748	3586589	3051267	1428775	562252	9841003	253960	1183027	7309668	6094491	818123	371942025	37819750	1240533	1908739	94651761	27907213	21712384	17196268	3673280	1167216	9516017	9371901
B289	88986	405752	3184273	239258	23135931	9076494	2965509	912100	682048	17620726	1153393	1026649	8603275	635049	357698	271703	843818	512576	528240	3152850	1481913	7766300	2754888	562109	6838849	58245365	1605193	2574378	3596094	1396239	626049	11354525	223530	1450266	4277200	2432793	1053493	369560969	51782718	2466619	2525946	112224194	29288187	15813822	13015786	6991477	1438524	16211206
B290	131330	213285	7816513	483886	21182486	5333218	1879678	712585	187716	896439	55791	36960	4591892	454849	169002	387249	519421	517258	726880	2257082	1631656	5988041	2351540	248122	13971711	51683546	799295	2525446	3643597	2093929	959465	8821239	164359	3362917	4404060	2219673	688470	392389990	19187024	2005589	1860390	90339072	20179129	13396852	19578822	4960669	1200463	4130958	4640836
B291	19028	160047	1080099	114761	15039748	6109067	2820189	546734	994804	493061	60297		4611857	211934	65280	105420	243907	152159	628992	1176585	616356	2154836	3088243	152003	1571261	25166360	662761	4712556	2137928	1567194	566390	2439700	211471	1175158	4989109	3309655	476868	308111518	19045684	1608185	1223941	48078273	15741958	10208542	13241934	2116488	1524407	3818673	6280652
B292	35261	151011	3071802	186061	36493270	6087560	3941249	805814		17345079	1884465	376118	10653044	210209	37701009	175199	165371	181019	357086	2007735	696447	3284268	2195892	348020	1840535	35563037	895272	1669581	2285128	495105	193855	2411910	147593	1644928	5132016	1950828	395055	275273919	16855960	996428	1263882	45196259	9948890	15150979	6205196	3219408	710033	15733582	6065505
B293	47300	310515	1432570	59332	17395813	2069145	1445496	375690	1793769	11780854	2334702	1832013	5663034	873175	18560319	104763	846390	591294	430252	5616486	1178823	5502466	2488393	383066	11642720	215510322	616215	1205009	3078048	2125165	791945	13223193	45565	2896982	4288442	2966919	1706333	311443550	100875784	5394635	3920931	180472580	61131647	40618524	34163869	11716611	1132686
B294		216404	712012	111246	10686068	7268367	2495686	835688	1231351	186707			16310280	457024			352484	304985	643646	1493752	1611362	5689548	2574196	185276	7495672	46218027	1094329	3930981	2203616	2807627	674867	6147781	198233	2341605	5428209	5271022	823808	359256934	31680176	7948915	2130233	51695373	18695192	21466747	11978831	8853877	2786576	4344029	6646240
B295	241657	671786	7621075	355130	48620927	4571573	2871535	1420643	1026815	593225	72833	1981824	4086697	287816	2408190	879672	321131	240868	228797	1532328	323032	3750343	1193172	499517	5137529	47894901	359303	366440	1104831	522768	160508	3951814			2186461	2096223	594273	120937791	40447595	2034005	1622660	77514265	20920630	21538359	14604958	4834888	695140	3822958
B296	125295	244652	2992203	127028	22944781	7251184	1990576	628859	454714	422549	97972		11162079	222758	78359	129564	397653	274205	790286	1885115	1904337	2978941	2205132	144979	2534561	51861244	716165	1493037	2349749	502339	265586	5885654	283627	2148248	4607384	2573449	721229	230877961	22006812		1639409	60492456	9394573	27851000	5598918	4354864	1095948	3207419	4003682
B297	39972	124480	1559830	191047	22389934	7203961	4781876	587973	723863	326522		34832	8031990	694316		134152	441730	332260	852895	4758947	1828844	7927876	3320042	103002	9174676	66532719	1057259	3633562	3619222	2736962	1153682	11228546	191133		7280242	6317573	1219322	367190093	100482378	3664549	3418317	134790850	58313148	41461051	28451660	6950894	3385085	2483886	15949157
B298			997700	102272	13161946	8123382	2714274	464730	453656	15575849	299136	265582	6986804	517161	84705	140953	412496	280484	633058	2465543	1012719	7557133	3474605	113818	2543155	52760532	2782409	7470484	6443399	2059580	877911	20150696	274236	3175759	13732396	2502051	877675	350441741	47028148	1395840	1534858	113180873	30257259	15389585	21821178	3437179	2040573	9304832	6224644
B299	117339	143458	3194941	639402	20712137	7954949	4462514	964447	2082126	977655	43400		10192255		88002	68148	1017005	544903	988990	4166205	2467522	9997306	9414411	264719	9782470	29236212	5588085	7217875	9236188	2274619	850585	25398116	437155	2934153	40360076	9775431	1932943	438311973	79267854	6830078	4098203	272994879	56603560	38620212	29610775	8946675	5967354	1990029	8378692
B300	44990	541000	1041783	201609	11213644	6569644	3576502	1073567	1132507	2154311	165347		10432669	336369	116701	191780	494177	423984	812316	3818346	1201598	6564629	3913802	135342	8203660	48299163	1619586	2193165	5397556	987742	505736	22368523	284397	2250545	12514943	3761167	1088653	306749149	90069105	1368261	2964463	121107121	49030647	34283919	25270343	4864948	1052216	3153276	8767869
B301	41564	238221	1977498	254824	17536739	7082273	2965709	798085	647110	817700	56598	23745	6255987	403139	1226503		158242	143022	397881	588676	457944	6214465	903779	147876	3679808	37340203	557634	1043426	1286147	370679	220177	1430383		1375088	1407908		382377	217969828	8526386	980101	810139	49784038	10515374	7059365	14845150	3117494	935399	2437079	1647278
B302	24264	134222	2256933	132801	9314120	4774520	1007465	448156	338191	545128	48196		3776838	546904	54149		757463	692558	613569	2498417	2917775	7577874	1847873	308319	5673608	63342157	677687	2131156	1917151	796053	414048	4944655	380302	2257661	3156150	1278922	790350	328749574	20340335	1983832	1824288	101787655	14866330	17007820	9518956	5891140	1133450	2806218	6462334
B303		67161	901033	129818	16575098	9448370	4943692	470481	448658	846893	29533	169804	6818178	157232	31620	120183	318213	177927	180774	748828	153261	3251330	2336196	644635	6720788	47358576	842495	616649	1543764	756354	293260	3157150		2501057	4947565	3725765	621795	222255171	20820032	1269393	976806	69638736	11264109	13744430	6699215	7857460	2866027	4974028
B304		90447	252974		11571921	3421746	2018652	298588	317999	726386		591621	4253174	157665	198809	219235	227947	226734	969826	1319202	169965	2556112	1487285	449512	11058685	33195529	426696	881178	1319122	355064	175998	912498		1612154	3010191	2707605	494419	124847325	26595120	591034	1244153	108645897	22251713	14358836	26124566	3598822	443888	3729708	5974003
B305	96058	185729	1845344	318655	22472981	9991860	5642449	834660	850882	3080677	1071950	67559	6107451		31882629		1029384	498039	1270364	3159908	702292	4717804	4402026	412601	11923185	29408888	1603801	3777554	3583143	1952195	738603	15064158	515405	2620928	10636173	4993371	1201019	197678229	83505464	2823831	2952656	115409764	40361649	45466456	19183679	7959019	2541857	3273843	13096303
B306	57440	202293	2664806	239491	16325818	9722289	1910220	987833		4419911	122607		15496101	254090	33363	240655	430480	484175	371094	791763	3475553	4509017	1509968	367236	5370838	37551760	663039	1528573	1309076	600010	288831	2437770	305751	1351767	1354224		493962	278404972	13802189	4299930	691755	37603619	9390198	8444275	5040453	1611182	1533421	2990280	2566969
B307	33258	235733	1888595	225438	27473332	7584370	5337624	642944	760089	10582898	1876576	229091	12749662		4764545	99505	491670	436714	182548	3236158	744513	9670234	3791744	377559	15096188	32281379	1203606	808343	2665903	732590	371660	4973561	79910		6196465		1085372	291125250	37287593	2073002	1984914	66684608	23437141	25238483	14107241	6626590	2971114	8207986
B308		106610	953992	330255	8424421	975021	2465760	437354	234529	1595295	141585	178081	7365042	482095	24086	363329	467516		413777	1012920	1289913	1675057	1611776	268101	1750988	39910562	855186	1204429	1558313	620389	229026	10743291	89582	1263045	3996137	2040273	788919	289684952	36027939	547893	1301690	68432705	21769543	19159474	14259264	3691204	933591	3643956	4577355
B309	65336	377533	3364371	288217	23109598	9634346	2536349	1492366	815980	3851513	99385		13534334	242938	1008387	294530	1067376	920707	284945	3327641	410141	6969933	2264843	188427	9475436	44886970	1238317	1160941	2847870	1308202	602863	3992553		1274220	10380296	4284215	1356482	167050250	67999611	3545410	2910449	186949351	54393948	34647001	44568884	7315197	1146871	4185669
B310		59251	1603956	149218	16036269	3804316	2207916	979059	646488	2803797	228006		6755893	240909		160666	415598		465883	1190028	887761	5139089	1337298	428439	3760660	39870372	625285	2327389	1666736	978759	402230	21512003	68214	1377527	2643252	1469212	570402	277592024	25626848	904368	1344997	59475507	9151877	25001044	4072073	4552800	805501	2147971	3183977
B311	61001	157384	2149902	219829	37469515	7869128	5997937	1431183	506013	550758			9322848	181290	267877		882604	691602	1165568	3069105	1255157	13127730	3160612	140021	14514138	78011932	2014807	3064957	4896907	1496449	496282	13677442	230586	2055726	15463025	5059850	801613	320049879	84735898	4283029	3349946	176769270	64110274	27787382	48249924	8356035	969634	3263490
B312	196625	800912	7775963	702940	63967549	9946340	6667899	2204651	719558	26320077	626424	225953	4361259	644010	284070	359626	1378082	788484	226438	6210178	999612	8213037	5493009	697205	33953207	63406077	4168087	2967766	8071678	2399583	964838	30611546	107989	5919574	15844106	10811769	1251509	416400137	87116033	2733257	3190769	357529692	100640882	43618175	66592047	15837321	4362028	32107976	23075091
B313	99422	297691	1925320	194758	26156092	9345515	5157319	521720		782753	80018	131672	11084177	92900		330085	263650		434093	2741401	1709378	3106178	1744767	185200	12246248	36247604	962433	1530754	3549322	672468	301871	26158912	60296	2406642	3218130	3311180	697990	267772597	28894130	1890136	2294647	86452855	14478299	25270152	7248156	8486665	1897828	4264742
B314	101191	351474	2811308	411944	23441671	8132002	6450766	547915		2985453	201276		2335470			73291	1043361	458541	287194	921649	2435121	4101907	949370	331991	11200665	33458788	715113	2023883	1423171	1125943	466225	25199769	211344		1561826		924165	331968714	22908742	1824600	1643791	67284776	19610623	11974011	12504161	10085254	1308029	3663508
B315			1731193	153157	18581003	9921586	3332683	410179	317624	6051863	143594	621685	9862524	689832		60971	1402224	460339	742658	2910836	5279221	4464312	5126931	163108	2876639	52364741	2284541	3913428	6676881	1932477	769497	21380277	526769		8137345	3427144	984574	431485686	58741353	1721061	3935434	310367780	71882248	32703792	40833947	11697081	2886569	6756388	8722825
B316	261503	838764	7459531	194140	58928472	5682761	2027521	2408895	681840	7940392	1175648	119001	3609428	352662	26457875	89057	438755	424130	692450	1870242	1075390	4614424	2178382	213725	3014977	65251359	678955	1951797	1962076	662986	363869	4848701	142381	2843761	2753709	1707193	914841	314729564	59605165	3129096	2276476	156063758	26688534	24126424	21462565	4429341	625142	1690848	5193054
B317	43356	87590	2269046	183488	11027101	3609600	1504464	482787	252262	2170492	200029	23848	11890770	296288	18400274	125448	483843		526668	1660614	3381824	7601997	1405092	245047	3951532	60799142	1392636	5668024	2613554	1814478	857529	18383604	256171	2213495	2715118		817359	451315721	15262535	1676084	1115361	171573390	35636824	12007736	45940948	4747885	961375	3419125	2831521
B318			470294	77649	7759358	4048654	1830410	202397	868516	4408128	105307	53924	6965769	256850	57497	149216	414953	380025	153647	1829070		4098536	1615832	637998	3287142	46888445	781506	216609	1931632	275810	114445	14132977		2315950	15945083	2724736	627858	96948943	28065522	1515986	1153114	84573429	23709731	21678151	15270187	3890875	510887	3184561	8673166
B319	80838	230503	4169230	409775	22743022	7903005	2883947	1256751	204762	13509646	197795	339745	7608815	199618	40263	763978	1582147	1313246	749907	5347793	1157066	8001838	4725015	613796	17370600	36590449	2621924	4320583	4775475	1669694	741485	20709649	270047	3953879	9341260	5499537	2212036	421277121	132147959	9459250	4873935	254208843	89118493	51498889	50870225	11559574	2623162	5345088	27186163
B320	50471	701647	1633012	201547	19861280	4923695	4945344	629635		450223		717270	9395728		793279	222733	498013		514439	925072	654085	2867041	1622576	252992	2363207	66773660	661003	1453393	2014546	709023	327900	17818989	135233	2247837	1837763		586307	279650984	44557278	1347210	1311307	77437251	19935259	23937453	12707857	3312291	663881	2811048	7027309
B321		308466	3045264	735482	19358253	8652797	8760160			1674420	112153		12176609	616827	518491	189079	695490		850549	2773213	844944	7083609	4188539	210487	15371242	56931584	1544752	4979891	5839573	1589185	656231	30310440	131700	2924414	8722154	6875573	777916	258713199	59651793	2568097	2341879	212437477	49168983	31742149	40058630	4029960	1495610	3722568
B322		93577	1050672	214510	13445131	7853636	5475879	460127	922573	964345	63548		10303222		133723	56490	1201910		573599	3864628	1337124	7486915	3021077	291658	19828600	19558184	1331640	4971079	6057226	1893686	743045	58555231	360317	3314042	11334444	5528012	1065158	369679463	85964068	2661774	3673599	125483405	70490609	32397995	27741526	20940464	2786233	3742057	14641993
B323	40174	113725	2504297	196160	20564184	3971013	1953781	564091	277042	5264844	351661	221396	3117752	271089	315500	372750	900271		688209	2066149	2713051	2963994	2931561	454992	6609292	46131223	1131956	2034921	3322010	908381	401390	17425403	144725	2183508	6506342	3035035	731484	437164474	66185422	3343024	2276252	108094100	24764943	28620271	14930004	8851952	1205313	4723586	7640378
B324	62612	114918	2796163	199219	49275188	12702575	4287857	1641439	433740	206184	65386		8287082	285744	97321		749779	464052	595541	2799196	2009840	5482580	2584518	255223	5339712	60114267	1116575	3567746	3021868	1733421	761022	9722969	288015		5873270	242172	839497	353593270	87431168	7727002	3263868	88219384	36201894	18468471	13660875	7278020	1063647	2154363
B325	308921	539967	9433209	586451	154938809	18684504	16130525	3098077	919668	17369238	832387	897803	9125781	224817	918278	363290	648763	859303	783606	2856560	415113	11538859	1531070	195776	8380062	83179397	1521794	2352783	2110367	1126447	365121	10517325	97520	2202099	4047433	2877041	623407	197090977	51579484	1874836	3006891	114077618	34514690	24235854	17962388	8089281	974773	12159991	9424413
B326			358752	37278	6003721	1849881	1078107	232197	206800	124619		224568	10253846	420722		250339	126545	202945	621497	1741610	1223042	4498848	1444433	87557	453982	48499805	931498	4227559	2184097	948652	366354	4886878	119209	960211	4391677	1758967	380617	254478543	20867599	3646124	1055350	30587981	9276513	10477537	5557507	2669877	515812	2597896	3551400
B327	171655	218210	4074549	239307	64696079	9849200	5898835	744754	636391	16968474	993723	161388	12180943	323398	9446932	127488	713498	287683	948416	2634530	197423	3978106	2518764	413612	10503182	41852341	545173	1518276	1423511	601501	239016	3694801	250074	2088428	4899444	6687175	1458358	166654231	53737080	3001106	2242442	58761700	32535404	19334533	24140753	31235098	2992924	2748909
B328	54745	134208	2027703	357765	18103054	7794670	5085391	788835	516045	511344	111998	148947	5921308	314249	52271	76228	1092125	496288	247482	3281210	826390	4112348	3585006	252368	10316437	34496149	1493020	727071	4255254	722065	305744	16584711	54173	3057345	7445229	8921013	1032238	182265187	79173252	2331268	3366378	259370284	61737156	38513000	41559075	10197954	2927600	2531571
B329	142678	596941	8755936	483585	111548807	13237813	11584014	2893122	930872	26702642	1922779	1100336	7475255	387415	1018488	300405	971765	1052336	714375	2389129	2501626	10781763	3927502	338900	15219929	96772403	1486170	4270400	4000934	1757938	751213	21270483	142735	3716912	5111842	3924213	1145213	353529702	44141022	5714731	2289485	71174536	37311121	21714599	21207719	7884384	2950803	26513540	7507288
B330		362266	1117123		47027537	13194608	2415156	1958311		180460	72365	743519	8388719			299299	683426	903101	1061659	1355609	2265038	2156559	3415048	374964	5070205	59788103	978146	1945222	3191283	1207376	604799	4894697	305298	4329153	4317113	2404894	816915	517616638	97123738	962129	3537245	106970298	34877003	35402680	21194777	8307609	768081	7504714	11555897
B331	297699	655777	13409809	345295	182467211	10780473	7553342	3028604	720100	2768364	2664133	423538	4149153	1138518	5649691	92704	445278	386178	770028	1995743	521633	5471950	1945291	288899	3861481	56087519	691777	2168756	2074928	693120	343787	3530346	139107	2713617	5058851	1383744	788397	224717897	38101208	1430882	1729369	92165023	26336496	13396280	22934089	5629405	705086	2461474	6148987
B332		411094	886439	213644	7911050	7777644	4869014	696247	1047141	4557979	227851	88632	14050948	287200	38019		1309840	965531	708896	4165331	8098451	5868220	2709631	184255	5943214	200417094	1580627	2680593	4048092	820600	394977	14314419	227421	4232593	4152812	2755584	1066083	420941376	63768828	3450304	3139924	107657676	36247453	19292580	15244962	15391910	1609865	4753393	8329881
B333	32345		1265665	163853	17533389	5633833	6578071			303764	22161		11374278		562906	200350	294465	230829	200938	1388678	230473	3694087	1245736	194304	3927949	15265641	575487	392573	1447274	592019	266553	15028679			3056597	3402631	646267	145536447	27136670		1304214	79582637	19228516	15207041	13998592	3073494	340822
B334			603668	43119	6659315	2689912	656715	283693	431404	726442	30572	91588	10857932		1680345	170446	621917	607616	872025	1474653	419079	2372469	823325	364936	13180947	50892979	370399	708959	1083887	501942	268352	3835185	209929	2306571	684543	1295333	723398	138273598	71673748	340308	2001431	129765169	18924897	31592890	14941738	6161015	967714	3760609	9213836
B335	60978	156051	4166715	324126	9988618	2821970	1555915	364636	284205	8556776	1564016	472758	4216965	5822541	2981975	693577	1099169		435806	2552349	1013241	4184805	3182311	554703	24323171	83595630	775737	1605643	3760215	792095	238982	25489928	147033	6104611	2115238	4996915	1312639	271758639	50815730	1918195	3873048	456846992	89418485	37786345	86224950	16898923	1120690	12581410
B336	77684	443107	1341748	198302	19138623	5650021	5195745	752134	539425	4577144	138149	1035186	12966443	67594		767562	511834	588971	642868	2204048	833135	2389057	1858873	330377	10576065	50142522	711588	933567	2022080	729329	354738	5490851	122273	5118224	2553028	2395573	943466	350997916	35112133	2340046	2219499	67211699	15381297	26472915	10280757	7664484	1141354	6137165	6270882
B337	97065	328593	1416876	126813	19476647	9056412	3308102	749527	3506138	1601031	63288	98498	5851393	301889	49534	148991	259544	332111	642237	2005836	681992	5208812	1937535	265406	2275953	35163711	538985	1746688	1565117	741346	295783	5883141	93800	1761614	3772233	2670367	805355	244465488	46521156	2362850	2241970	91551135	28100105	23484164	12459192	5197396	471264	2038245	8478091
B338	49717	168981	2725235	292437	11558399	6295429	2005284	569323	542245	6031035	674658	24655	6807647			171535	471108	522649	128667	1044418	214307	2655607	1126051	423652	4995370	31843221	414944	163318	913766	304216	176981			1212979	900577		452778	120996384	31811858	1073067	1377011	68678916	22141268	18246992	12643870	4193408	916618	3940639	5987712
B339	118813	498694	4664710	349225	42684059	11754511	4634273	1862487	581472	8265153	422581	380625	7968417	420201	908241	337724	1135856	979633	852875	3861758	1544393	10671864	3297256	281777	13034882	53514862	2563698	5875500	5506953	2836303	1456542	19966519	267645	3897441	11440522	5849030	1541127	438846040	101580150	6326800	3978976	156522542	76465739	43851095	31662012	6932961	1177653	7320451	16698729
B340	1620887	2819051	30585907	263226	530461079	21635659		17424106		969860	165279		3248508	3805302	10341286	3357439	1359944	769605	474659	2843151	790631	3178310	4043202	495006	8453504	25893182	2076614	577935	5671224	789540	460796	28457818		2908954	11919447	6021910	2214806	240610102	112519605	4790543	4377882	171416440	60012844	60451219	34913157	9619238	2203525	4308321	28314297
B341		68686	533169	75615	6644825	2024543	1654523	223021	166446	206033	42365		5448157	441430	354517	154502	155272	233635	578247	2028225	673743	7663992	1658452	279403	3292337	47680129	1440631	3989625	4881811	1206097	553434	15468128	284276	2284555	4955828	2279672	384361	265723467	18100940	2206907	1303737	47637910	14227126	12963394	9231510	3317363	403418	1381090	4557888
B342	54290	181577	3389052	539771	19664139	10086715	4550546	1233786	605809	273772	94782	499104	2869470	418013	152753		1676271	891354	536922	3834013	1182501	7406551	2899241	335452	7481584	34419597	1947213	3639978	4700445	1431860	620261	32699852	227985	4294889	6666001	2634397	1297448	292746415	91316817	3102802	2925400	398554150	102529153	31960154	81473365	10744185	1021405	2646577	18872509
B343		182017	2450644	187319	14260053	8320647	2237760	1021739	563248	217721	32046		3364255	688793			389192	293626	525205	2186359	580214	6175714	2563900	186819	3463428	36266408	1327498	2430741	2282434	700979	338620	7114722	139761	1225275	15815225	6122726	497419	219119816	47148246	6653113	2366316	138578530	45532476	24470153	37006176	5297617	496112	2184816	11415097
B344	54044	536900	1693441	127434	27816572	4403909	4293551	1078433	253060	1581536	132222	1270585	6803685	353103		194870	625062	619519	422843	3035644	657191	3316722	3184208	369641	9788950	51277898	989729	556403	1870884	286544	150555	7243568	100729	3261180	4415831	4683484	1326200	266446619	32198616	1088103	1668200	56080988	23677045	18798594	24212161	8360324	1164318	5497957	8686860
B345		419216	1502744	200902	21108676	3975915	4101009	556567		114237	76481	1178600	9538749			248765	408731	395384	632680	1301817	579239	2301151	1551269	217918	11051747	48712297	305373	731826	1464966	328854	133899	4652144		2190663	2569041	1705344	949381	221395048	22590054	171113	1098541	174052993	15799704	39030255	23177180	3092007	956661	4650156
B346	140488	461950	5759570	510496	44376387	11010942	7909965	1676356	768675	19354782	855079	2487250	10719292	289578	6102280	248266	1607091	785734	957166	3500135	3686092	7873778	2795001	302172	6400139	79980966	3044045	5518819	10382693	2929615	1139966	33170584	459774	2854936	20286722	3771030	1271178	500254500	82713725	8595516	2960082	214041358	60034883	52860230	33952860	5236872	1088142	12651294	9909731
B347	70255	153853	3492572	584136	35993428	12835897	10861256	906607	527875	3150383	235409	80576	6679188	1200948	75774	98542	1580333	738646	672932	3765232	4786132	6896928	5507277		3780617	93481505	2373004	5336835	8247481	2541908	1173278	20521156	666228	2904598	12589028	3840025	1190180	425675890	110786699	3501160	4123869	225448917	71435717	56532804	33672132	9907974	3327611	4974751	14653816
B348		100465	650474	33353	22292857	3545599	1990013	550051	371607	5214210	265958	127779	7252586		35351	255752	492267	568622	201023	2071275	148074	2470006	1956556	221390	5594168	23412534	622195	577924	2364743	543586	230511	8525125		1983447	5578408	3417929	1070209	170340370	74702481	1314662	2845969	113541011	41562167	26286355	25225714	6125667	675150	8931736
B349	55174	186017	3139506	167401	10040103	3930658	866173	417444	364003	16069839	594535	260571	7933005	197641	344230	170748		215204	386837	652220	507254	1710983	1873660	421077	5341336	70695972	287802	324383	1306566	224095	132777	2253239		1683658	995093	616447	358056	229999606	19167399	1157106	673047	44333021	11698948	11935296	11454487	2031947	1651951	8408904	4555243
B350		150382	513223	99192	17741180	8331839	5514066	452718	296676	29284656	5682891	184704	10694888	172204	46968905	384602		469467	472483	2887694	1045923	8363610	3253023	266354	10443698	49377002	1313942	2340203	2684245	1023337	459042	8950812	154726	2779494	4450545	3875440	1088439	254432454	58335367	1059812	2642453	55868555	30784140	20773502	15809746	11401501	1176049	5299039	7782207
B351	82094	403632	3903808	428346	47533878	11264137	6642907	3049845	622482	19595847	892000	123550	12455812	731970	78174	501531		280583	562343	2324145	377143	5480875	3361367	267744	14299647	31142806	925878	799095	1649258	408357	168812	6702795	89229	2138022	4634742	5216578	868106	198912010	35905304	2837553	2652152	51939484	20555997	14583293	7642183	14563696	1368393	8184207
B352	70637	316052	3326087	486791	36477719	13045028	7507754	1553765	856149	6677098	254362	181905	5198875	770414	46340	184355	1715497		712163	5584317	3328233	5734478	7585581	255343	5627995	29167990	3893795	5462785	8196616	2875252	1344110	46978495	392835	4705117	15444163	5030159	1474803	451791307	111383397	6541576	4503962	344652590	134606806	59693882	56707937	13215892	9633100	9289854	26028147
B353		169000	668584	80518	9811040	5901989	1728826	506033	351224	453648	40103	1887872	5827188					243824	717599	1207789	1139867	3454892	3582962	124106	1933569	21414849	1695956	2938001	3048695	1154703	558879	6874879	174299	1779218	5048265	2902100	678783	353841247	33361201	1684704	1375728	67380545	49875485	16846425	91084385	3448468	1100751	1747270	4928618
B354	80979	456384	2156755	215408	46955564	8107624	6223215	1086991	449323	6365103	361328	72861	11216383	844163	55264	184071	984495	698825	655841	5163358	3727698	6674400	4585764	196643	3441812	61852673	3532765	3188963	9261835	1334351	540358	15156930	315038	2089335	13441804	4577412	793504	397830871	195131183	3524244	4499816	199604007	138704552	73572767	61339809	8201582	1538981	4235815	20994696
B355	188183	685286	7436993	487568	58886178	10768604	5874636	1746257	852637	9405997	165247	98161	10949200	137095	211123	595791	829429	410395	630965	3701012	878875	6453991	9335391	189887	4280034	43291098	2752931	3867553	5903992	1710956	651960	16691116	180498	2693698	12946537	5290196	976502	351035986	122421216	3072816	4500917	175692277	69861634	49670267	33515282	9338127	2634560	11114420	18927003
B356	76458	430460	3371831	265922	43241452	8710702	4991569	1779237	652632	2786170	150315	204389	7749006	2634494	656760	318830	190436	287397	854716	2051842	697334	5944685	2405254	337655	2281521	49212331	1038244	3811954	2030237	851456	406637	2307198	252249	2464818	6261335	1752069	479412	275266235	24124413	1749513	1764219	29381415	20365430	11433607	16607117	9429953	1374725		6353379
B357	47547	362307	2432599	180337	37267884	13783607	4969848	1647881	826329	173155	64885		9433725		19158	150550	646494	466246	621141	2923126	1517482	7309758	2404399	271649	11917258	33839026	1051277	2976620	2162478	1177486	414125	9306047	252230		14666122	8408253	896679	349107184	65697396	23594676	3279017	59960004	42854490	19300513	24017884	5922782	899601	4389995
B358		141921	2224839	144849	35307607	9704116	5273540		1017969	1346296	349699		18540973	293174	90591		745951		398366	2876432	1704246	4308046	1860864	273264	4103653	60320767	1364519	6101289	4831097	2230867	1002915	30667496	144762	2438572	7538846	1727413	1249382	345277382	73591871	5418365	3667649	143034918	54681060	36972425	16616229	10259689	1302472	3336575
B359	85350	664495	2344019	160514	41688891	10868806	4488533	1892848	695205	649518	60075	127445	7154310	229083	150091	266056	800304	705884	772154	4190841	924604	5673855	3962502	411808	15164198	29733890	2105684	3074759	5146344	992138	471207	18696449	195274	3236016	15789222	6733498	1432649	353238947	116444425	7903155	3907290	129966113	67213196	32243561	27912685	6048135	878496	2729466	13728239
B360	243374	127422	6865662	444995	65379910	9400901	6941341	1175030	1744128	3150634	86814		8957384	3024966	5692576	155329	812166	664902	653497	3114621	899954	5832444	2549361	215469	31436203	47202941	776368	1919718	1947180	701170	235864	3874879	180452	3204815	3178040	3021620	1127926	264779313	30970352	2272373	2275524	103281278	24067025	22249067	20685429	5619779	1880505	2537761	7353249
B361	254587	1583033	4368623	611193	49608623	15013478	13392089	2410405		3676117	310276	282698	10059567	145744		195503	547789	728018	547603	3571351	776956	4257124	2381064	419992	3651197	63808853	1386322	2076409	3305284	1144706	433382	18819318	103014	3430478	3357895	2055358	1180268	198236414	100293145	1586811	3579807	160231263	45228453	34394860	46329404	9584900	820952	1713799	10644667
B362	79291	525150	6625627	778659	45766206	10404977	6823180	2480248	1040011	644561	56693		6060841	522378	85408	141651		503651	582377	4787426	439629	9161554	4070008	191452	11363169	56374729	2271831	4203431	6057391	1728489	680416	18504359	117717	2608168	16503607	8214965	1099650	225034547	88740391	5488158	3574368	305307182	83931133	35685034	58893009	9866362	1013865	2836461
B363	83825	293072	1424469	111000	24235459	4708080	2637007	639164	307321	186869	45356	45467	10503509	230638	33898	142273	421909	622459	757766	987521	530450	1357703	2045243	420228	6232736	41953081	323048	886357	1606766	334089	180601	2569555		3400997	1768850	1381279	898184	229349421	32559729	952114	1944866	129544626	22411758	32238526	24043302	4453887	1086509	4352441	12700758
B364	51296	117720	1698974	103893	14387129	4534363	1296129	524243	871403	562148	95761	686252	8958651	3481668	1094045	135432	1172028	640222	821413	4283847	1230417	6182457	2755750	369601	5045147	123377870	2330561	6992702	5257069	2414562	672847	27783371	299346	4111357	6502638		1271080	307489285	74346018	1300841	3899964	163514796	34950378	40262678	14114418	11869552	1423019	3727467	10734501
B365	25210	316131	1382469	122787	11878924	4757739	2466006	794954	488005	1594883	131952	1430336	7418329	417548	32379		964743	426164	558908	2697019	1658013	4364583	3814926	297214	5969598	34322498	3091471	6588043	6078101	3374802	1378497	51216461	334674	5116657	8774789	6453124	1565051	365106658	64810010	5910449	3081284	142283155	40081300	31543078	22778935	11391855	1451027	2533433	13888390
B366		241233	1350486	177514	12189701	6630638	2887110	973162	1057400	3527626	164974		2581428	185925	136207	62910	810436	440075	396780	1251876	505203	2389797	2855966	202716	2489042	28951557	1178741	3324085	3011064	1921852	594789	12497710	143221	1631313	3687533	2413713	808017	250981478	22763633	984145	1443173	172073327	12155569	19201531	9651340	6624945	689251	4818822	4625906
[truncated: 125 more columns]

## Sheet: Combat-Normalized Data
MASTER_ID	5alpha-Androstan-3alpha,17beta-Diol Disulfate	5alpha-Androstan-3alpha,17beta-Diol Monosulfate (2)	5alpha-Androstan-3beta,17beta-Diol Disulfate	5alpha-Androstan-3beta,17beta-Diol Monosulfate (2)	Androstenediol (3beta,17beta) Disulfate (1)	Androstenediol (3beta,17beta) Disulfate (2)	Androstenediol (3beta,17beta) Monosulfate (1)	Androstenediol (3beta,17beta) Monosulfate (2)	Etiocholanolone Glucuronide	3-Methyl Catechol Sulfate (1)	O-Cresol Sulfate	1,2,3-Benzenetriol Sulfate (2)	3,5-Dichloro-2,6-Dihydroxybenzoic Acid	Ethyl Glucuronide	Ethylparaben Sulfate	Cyclo(Leu-Pro)	N-Oleoyltaurine	N-Palmitoyltaurine	Palmitoyl Ethanolamide	(16 Or 17)-Methylstearate (A19:0 Or I19:0)	(R)-3-Hydroxybutyrylcarnitine	10-Undecenoate (11:1n1)	16-Hydroxypalmitate	2-Hydroxyglutarate	2-Hydroxyphytate*	2s,3r-Dihydroxybutyrate	3-Hydroxydecanoate	3-Hydroxydecanoylcarnitine	3-Hydroxymyristate	3-Hydroxyoctanoylcarnitine (1)	3-Hydroxyoctanoylcarnitine (2)	3-Hydroxyoleate*	3-Hydroxyoleoylcarnitine	3-Hydroxystearate	5-Dodecenoate (12:1n7)	9-Hydroxystearate	N-Palmitoylglycine	Acetylcarnitine (C2)	Adrete (22:4n6)	Decadienedioic Acid (C10:2-Dc)**	Docosadienoate (22:2n6)	Docosahexaenoate (Dha; 22:6n3)	Docosapentaenoate (N3 Dpa; 22:5n3)	Docosapentaenoate (N6 Dpa; 22:5n6)	Eicosapentaenoate (Epa; 20:5n3)	Erucate (22:1n9)	Hexadecanedioate (C16-Dc)	Maleate	Mead Acid (20:3n9)
A1		0.369626	0.191983		0.500058	0.937406	0.338144	0.635786	0.299043	0.241214	0.224095		1.65649		0.0581862	0.30658	0.72518	0.78705	0.988676	0.68293	1.48972	0.918786	0.743999	0.477338	1.33062	0.799784	1.19854	1.18753	1.10696	1.0005	1.23758	1.82151	1.2409	0.822692	1.13956	0.590339	0.837071	1.41425	0.525781	3.4116	0.65092	0.557011	0.816749	0.764029	0.659979	0.496361	0.543339	1.01001	0.709858
A2		0.467398	1.16745	0.807932	1.09947	0.829441	0.753672	0.761101	0.830465	0.961465	0.871875	0.0917362	0.543089	4.10001	18.0622	0.479539	1.36112	1.15469	0.866254	1.00085	0.357674	1.02615	1.08107	1.18902	1.57856	0.589107	0.914322	1.02918	0.989138	1	0.960224	0.758917	1.18249	1.33051	0.920328	1.14844	1.33138	0.709847	1.04568	1.54148	1.58288	0.637537	0.74531	0.731107	0.524129	1.15071	0.959335	1.01333
A3		0.364142	0.16998	0.210224	0.215411	0.416119	0.397528	0.348015	0.369708	0.271452	0.564098		1.6201		0.350283	0.685681	1.17784	0.944137	1.54375	1.61261	1.04656	1.14035	0.839938	1.03338	2.05564	0.643591	1.53307	1.49509	1.82922	1.4221	1.80283	1.62947	1.55521	1.18401	1.95045	1.91627	1.23563	1.19291	1.06924	0.445872	1.34482	1.02915	1.21305	1.09164	0.929847	1.42928	0.542002	0.781295
A4	0.760363	2.00459	0.711897	0.424485	1.22203	1.90102	0.949081	1.80272	1.05987	3.5288	2.59386	1.01693	0.597234	0.398553	10.0359	1.40997	0.629417	0.546538	0.952742	1.00756	1.93732	1.11617	0.667941	0.651638	0.651805	0.806625	2.54481	1.37195	1.10421	1.08613	1.25903	0.338044	1.61744	0.829623	0.954241	0.765004	0.672044	1.2371	0.467365	1.67816	0.799551	0.458246	0.661395	0.64453	0.772219	0.822182	0.851163		0.458843
A5		0.374391	0.267213	0.192638	0.386195	0.319291	0.39945	0.50684		0.809806	0.408785	0.213414	1.09905		0.592565	0.631131	0.904986	1.07349	0.637611	0.311944	0.607735	0.452225	0.418967	0.665669	0.53856	1.10567	0.348972	0.232481	0.486073	0.253811	0.266701	0.167356	0.654781	0.622046	0.336593	0.290888	0.692563	0.523432	0.332101	1.3456	0.834349	0.526857	0.288332	0.552589	0.329097	0.530672	0.636953	1.42871	0.508301
A6		0.831096	0.454541	0.989534	0.574708	0.912414	1.7397		1	3.11313	11.7464	0.176723	0.634228	1.4219	5.18622	0.758254	0.87899	1.0744	0.608891	1.38735	1.15128	1.24474	1.22377	0.739906	1.13642	1.18001	1.29297	1.40102	1.31413	2.20755	2.39379	0.830463	1.31257		0.991256	0.886459	1.27158	1.1649	2.18213	0.900765	1.60395	2.31982	2.19284	2.19964	2.12317	1.48737	0.778455	1.57178	1.88524
A7	0.503191	1.35323	1.16594	1.0682	0.879939	0.984577	1.12765	0.822501	0.821706	5.48962	2.77872	0.142128	0.8881	1.05324	0.138769	1.79136	1.88388	1.007	0.787179	1.67973	0.531653	0.855836	1.86405	1.76921	0.873059	0.727953	1.56691	1.4127	2.23548	2.12047	1.80776	2.45056	0.901347	1.77537	1.61419	1.98334	1.04182	0.979312	1.59663	0.434743	0.957312	3.16839	2.26191	1.13161	1.95661	1.20837	1.45782	1.30446	1.05306
A8		0.583596	0.315465	0.161853	0.474666	0.589091	0.307842	0.831868	0.642845	1.28923	0.370933	0.816747	0.843306		3.67675		0.645502	0.98329	0.556727	0.914559	1.0046	0.542469	0.495467	0.710897	1.36567	0.896174	1.03366	0.632798	0.628536	0.746657	0.869427	0.18339	0.745312	1.05547	0.224282	0.280075	0.668498	0.851868	0.669609	0.895896	0.579323	0.590764	0.672248	0.862597	0.969247	0.663034	0.351731		0.898327
A9	1.57396	1.41218	2.10374	0.67618	5.88359	2.29496	2.02719	3.77422	0.747194	3.76753	2.08686	15.9234	0.574682	1.99178	12.8133	1.78984	1.65163	1.11005	0.679324	1.80345	1.15724	1.55869	1.19844	1.16264	2.46043	0.775058	1.80688	1.23251	2.2667	1.30855	1.15997	3.95081	0.894213	1	1.32327	0.969982	0.816806	1.10458	0.895041	1.19042	1.32573	1.62874	0.944908	1.09279	0.966768	1.03989	1.87163		0.602177
A10	1.55562	1.49761	3.2583	1.96107	2.04848	1.77776	1.61273	2.18923	0.825885	0.132089	0.156826		1.03363	1.47146	3.65902		0.88432	0.991905	0.909542	0.937446	1.02266	0.941815	1.6594	1.14812	1.20288	0.952964	1.2696	1.10342	1.50369	1.11115	0.797871	1.69596	0.943075	1.10531	1.32821	1.76817	0.928823	1.17478	1.19865	1.10294	0.898456	1.06457	1.34176	1.01394	1.26405	1.02637	1.19005	0.684781	1.22346
A11			0.59189	0.323803	0.25136	0.250895	0.149927	0.242183	0.375975	0.222178	0.306465	2.86677	0.852158	0.640354	4.97283		0.507515	0.590348	0.68715	0.714304	0.796883	0.866343	0.958763		0.882965	0.645448	0.512771	1.01202	0.490766	1.91138	1.55663	0.60276	0.509164	0.69021	0.590375	0.663774	0.78173	0.95815	0.41878	0.986691	0.757094	0.593056	0.61727	0.621002	0.726175	0.940918	1.00332	0.67629	0.454493
A12	0.565069	0.614374	1.74344	1.68477	1.63611	0.890061	1.07929	2.47948	1.04864	5.74249	5.45812	4.79257	0.609418	0.205044	0.295016	0.658665	0.442645	0.600415	0.69238	0.601469		0.563282	0.595748	1.25262	1.05776	0.390916	0.324359	0.316168	0.612804	0.314664	0.311852	0.443208	0.375532	0.7377	0.403035	0.34777	0.493501	0.611396	0.393874	0.104733	0.504818	0.388706	0.408703	0.565338	0.298689	0.531313	0.587366	3.87455	0.453646
A13	0.64164	0.869119	1.68016	1.0031	0.889466	1.27147	0.672709	1.49424	0.719742	0.153212	0.444778	0.759625	0.864855	4.87794	1.99678	0.703528	1.03002	1.25225	0.895242	1.688	0.789449	1.65929	0.908763	1.48742	1.15028	1.37898	1.13766	1.33903	1.42063	1.54723	1.35623	1.5399	0.905147	1.44243	0.911159	1.02512	1.12858	0.891549	1.2485		1.06748	1.03864	1.03436	0.792636	1.01769	0.999696	1.04556	0.91161	0.92757
A15	0.409436	0.843931	1.10169	1.51977	0.609631	0.745676	1.02748	0.857126	1.33809	2.44072	2.84323	0.557444	1.08656	0.911993	5.41624	0.699556	0.596389	0.770153	1.0222	0.923838	0.937938	0.987334	1.18158	1.22159	0.920963	1.07622	0.929488	0.685992	0.724066	0.657658	0.573948		1.30763	1.03477	0.64027	1.44051	0.856541	0.893567	0.608071	1.10501	0.750455	0.557776	0.549863	0.73829	0.558129	0.894103	1.94739		0.53803
A16		0.518586	0.350665	1.28131	0.420274	0.724043	1.12428	0.754928	1.2948	0.958526	0.558082		0.831972	2.78893			2.66156	1.62395	0.874477	3.07707	2.92094	1.61088	2.15993	0.644449	1.31779	1.06542	2.87593	1.88946	2.35577	1.34551	0.876375	2.71575	2.6821	1.50917	2.88507	1.34533	1.38706	1.71934	2.0216	1.70956	2.04294	2.36361	2.71608	1.65937	2.00472	2.02615	3.36403	0.996232	1.3576
A17	0.758903	1.26156	0.418037	0.34987	0.93983	1.04626	1.20159	1.01358	4.88178	0.702266	0.913101	10.3665	1.02722	0.697809	0.224416	0.544823	1.13891	1.53912	0.671348	0.842298	2.46609	1.09162	0.851154	1.02569	0.822947	2.61153	1.51468	1.42739	1.04815	1.19186	1.06488	1.41878	1.5547	0.646154	1.04631	0.69908	1.13945	1.10134	1.35576	1.28466	0.866866	0.571853	0.665132	1.10724	0.432824	0.559895	1.41732	0.658041	0.779144
A18	0.494231	0.580852	1.16725	0.812384	0.978778	1.05157	1.04798	0.936842	0.938509	1.10484	0.762578	0.267392	0.767444	0.945472	6.68627	0.739607	1.80962	1.05894	0.974214	1.50647	0.994829	0.859137	1.39841	1.07255	1.88393	0.659053	1.87731	1.81855	2.09238	2.10608	2.1351	1.65309	1.1675	1.96342	1.44711	1.69171	1.28754	1.06795	1.37261	1.03006	1.59753	2.32951	2.12491	1.29643	3.17789	3.38936	1.65116	1.17393	1.14339
A19	0.364747	2.13017	0.781629	0.914662	0.305648	0.82188	0.438465	0.807511	0.737512	0.135881	0.337571	8.20261	1.92799	1.06441	17.162	1.2691	1.15887	1.10923	0.926977	1.16463	0.62838	0.765408	1.10934	0.649727	1.17468	0.993417	0.609891	0.89874	0.915594	1.16507	1.32603	0.448451	0.644318	1.09047	0.973422	1.34011	1.04573	0.961425	1.52686	0.795856	1.19056	0.85314	1.15957	0.947594	1.12437	0.733031	0.39518	0.440416	1.00825
A20			0.324547	0.195943	0.465358	0.568707	0.33026	0.622724	0.324169	0.231289	0.298365		1.0449		0.13451	0.32476	0.484215	0.550751	0.519007	0.484832	0.395058	0.402267	0.43191	0.729092	1.0628	0.951134	0.353246	0.38492	0.713244	0.454535	0.47543				0.289317	0.490942	0.640544	1.12325	0.452759	0.101664	0.664874	0.655166	0.578534	0.44659	0.78135	0.551848	0.267911
A21	15.459	6.78355	27.0572	5.59787	6.21569	1.79284	1.2244		1.60454	1.08061	4.85432		0.518424	23.6026	8.35585	19.3123	1.52306	1.69792	1.38573	0.886704	1.97247	1.01219	1.23062	1.02485	0.787182	0.527502	0.851798	0.900892	0.916779	1.07744	1.28074	1.03268		2.24688	1.66908	1.03501	0.994731	2.09499	1.18643	1.42248	1.49705	2.26176	1.0709	1.08147	1.59799	1.12075	0.895991	0.61695	1.69275
A22			0.245588	0.32817	0.0455931	0.0825277	0.0503618	0.0447869	0.486971	1.7861	1.06299	0.266931	1.28158	0.832335	1.98902		1.06327	1.54829	1.08953	0.980259	0.343081	0.413387	1.44485	1.06871	2.80719	1.04835	0.416555	0.562097	0.855879	0.672037	0.674422	0.903816	0.530014	1.2758	0.404209	0.872053	1.34652	0.795333	0.843789	0.800116	0.88894	0.900336	0.836149	1.54185	0.800563	1.07191	0.920398	1.09942	1.05435
A23	1.82439	0.864935	2.45988	1.42966	1.41215	0.826033	1.15197			0.43344	2.81349		0.753255	1.27765	1.65158		0.633718	0.647848	0.707296	0.568583	4.18565	1.4069	0.776972	0.850267	0.448705	1.11953	1.23317	1.54302	1.04201	1.57925	1.97325	1.2689			1.06609	0.394921	0.910718	1.99414	0.560651	0.532257	0.656739	0.823432	0.449618	1.08363	0.334577	0.629606	0.850981
A24	1.06063	0.641698	1.57718	1.86637	0.998108	1.23933	1.16275			2.00203	1.31353	0.744299	0.897597	1.36432	1.43839	1.87596	0.54019	1.15663	1.14541	0.882619		0.986244	1.24445	1.06858	2.07911	1.38979	0.690519	0.252643	0.571154	0.395905	0.45455	1.04981			0.857216	1.13539	1.14094	0.543523	0.794129	0.534761	0.865213	1.26516	1.00618	0.796958	1.21063	0.790488	1.55742	1.41477
A25			0.104792		0.0475366	0.0210373	0.0441532	0.0351813		0.238452	0.277747		1.11862	1.03819	2.64545	0.786331	0.957334	0.894616	1.26488	1.45547	3.56732	1.83157	1.34731	0.973455	2.00648	1.57935	3.12692	2.2431	3.4037	1.64861	1.99934	2.99543	2.58951	1.15032	2.91718	1.3324	1.25316	1.57476	1.57109	2.33411	1.38192	1.02899	1.64834	1.82998	0.876776	0.872642	1.14896	0.825273	0.9122
A26	1.28005	1.61343	2.04053	1.12087	1.45074	0.482277	0.511459	1.5815	0.618369	7.48017	3.40787	2.49319	1.04846	3.63884	2.94898	2.88887	0.842965	1.23191	1.29524	1.42769	0.838716	0.972328	1.68722	1.42597	2.31988	1.23962	1.20541	1.04112	2.17723	1.69984	1.73216	2.94014	0.612852	1.52704	0.996072	1.11226	1.23755	0.94783	1.56945	0.924093	1.21507	1.00003	0.880801	1.86891	0.683751	0.981183	1.40337	4.15734	1.24288
A27		0.822596	0.35845	0.631512	0.282158	0.787949	0.531553	0.628462	0.743196	0.402472	0.465115	1.18006	1.33828	1.13193	0.244765	0.313144	1.01989	0.80199	0.736193	1.96338	0.562896	0.758895	1.15438	0.841214	1.43093	0.693448	1.01806	1.49566	1.58246	1.16332	1.11992	2.68951	0.768756		1.16193	1.47683	1.29731	0.881654	1.26414	0.191443	1.49831	1.69208	1.31257	1.41237	1.42413	1.22421	1.05801	0.504325
A28	1.59767	1.18384	1.02633	0.84408	2.22732	1.66496	1.91816	1.15467	0.878365	0.176622	0.406129	0.13106	0.579201	1.40239	11.1697	0.908722	2.16207	1.27389	1.02378	2.19866	4.67979	2.42292	1.98271	1.43758	2.1761	1.39373	1.91463	1.61909	1.72297	1.35595	1.10815	1.37104	1.59801	0.799071	3.59595	2.39568	2.06397	1.49333	1.78262	1.62348	2.24819	2.39107	2.16224	1.27124	2.14011	1.56466	3.97828	0.803252
A29		0.611585	0.29	0.382739	0.178015	0.164104	0.264148			1.37881	3.06207	0.594725	1.2072	0.858431	0.211312	1.06056	1.58275	1.97235	0.973949	1.7901	2.06803	1.18284	0.76191	1.52095	1.01242	0.921587	0.929179	1.04228	0.707173	0.867356	1.23224	0.554419	0.978853	0.851522	0.881417	0.98834	1.19403	0.895887	0.747397	1.27639	0.824896	0.759697	0.77642	0.835858	0.704888	0.745655	1.10368	1.34486
A30			1.49399	1.45585	1.20291	0.901742	1.06228	0.619266	1.57068	1.61405	1.81508		0.871974	1.47982	0.60515	1.37307	0.836568	0.829749	0.539106	0.901941	1.59807	0.595968	0.691095	1.0414	0.55176	2.16488	1.38775	1.53158	1.26958	1.30392	1.20992	1.57325	0.662942	1.15494	0.432894	0.493624	0.783572	0.760268	1.08152	1.51738	1.21583	0.829052	1.01114	0.884408	0.748397	0.799689	0.933638	1.16292
A31		0.478353	0.221833		0.270826	0.185641	0.160885	0.245653	0.10388	5.14265	12.7279	0.887729	1.33905	0.720469	2.13194	1.01154	0.563511		1.04935	0.830693	1.05495	0.764602	1.19845	1.22395	1.60986	1.98763	1.16917	2.67394	1.04116	2.03634	1.76341	1.09001	1.03519	0.628436	1.01556	0.98852	0.849337	1.16323	0.625045	0.500953	0.85966	0.77054	0.547554	0.766869	0.651416	0.863932	1.18804	1.16281
A32			0.736761	0.387869	0.299283	0.269958	0.197442	0.352334	0.240358	6.66234	5.71452	6.57579	0.834253	0.963843	0.240078	14.9093	0.591387	0.802874	0.895634	0.491605	0.565204	0.836679	0.84931	1.11079	0.963595	1.09797	0.420902	0.592166	0.604887	0.73141	0.709721	0.407025		0.923036	0.528246	0.302922	0.547386	0.749812	0.39043	0.21968	0.487321	1.29849	0.610734	0.687957	1.27929	0.454642	1.29548	6.90839	0.611834
A33	0.370707	0.566047	0.539985	0.843279	0.455007	0.695653	0.905575	0.500476	1.82905	1.11688	11.6146		0.753269		0.458561		0.780573		1.01662	1.27723	2.1589	1.15599	1.63721	1.01359	0.94743	0.708776	1.8739	1.59065	1.28629	1.27524	1.18616	1.09347	1.29935	0.97188	1.88876	1.00876	1.29853	1.42461	1.63034	1.49715	1.02917	0.739116	1.37519	1.07542	0.940217	0.724746	2.0479	0.716837	1.07462
A34	1.05933	1.75648	1.7529	1.62062	1.38324	1.24661	1.54319	1.28169		0.767897	1	0.490069	0.92581	1.79082	34.9251	2.39747	1.83478		0.924219	1.54285	3.95591	1.48343	1.14404	0.821405	1.39273	2.25486	2.24561	2.93011	3.10434	2.59158	2.88487	1.75584	1.96258	1.6286	1.65692	1.40699	1.36141	1.41374	1.08393	3.02283	1.13422	0.885951	0.660964	1.49692	0.388914	1.53348	1.75111	1.12945
A35	0.426285	0.267086	0.541209	0.467711	0.415453	0.507439	0.311477	0.504101	0.317605	0.143558			1.79136	2.33662			1.7907	1.65437	1.03175	2.14843	3.37389	1.44699	1.23264	1.20685	0.79656	1.96401	2.54993	2.41672	2.63854	1.51168	1.60577	0.995523	1.66267	1.82449	1.71379	0.566294	1.21986	1.78999	1.59589	0.825517	1.01667	1.5041	1.39388	1.85046	0.762585	0.882455	1.75719	0.772734	1.14425
A36	0.574994	1.75327	1.07418	0.763901	1.34162	0.633721	1.00124	1.15892	1.9766	0.300647	0.494215	4.19477	0.899088		3.05532	0.590759	1.80382		2.45101	2.15514	1.91376	2.23539	2.55037		2.16198	1.64308	1.53109	2.11155	2.59405	2.00976	2.0812	1.29334	2.23882	1.38137	3.40074	3.31718	0.970292	1.64932	1.31455	0.962612	2.17566	2.48555	1.5902	1.55918	1.93803	3.15906	2.40248	1.0587
A37		0.774491	0.257883	0.145282	0.601471	1.27497	0.500483	0.836297		0.486162			1.84545	0.846045	20.8659	0.236285	1.13318	1.49483	1.00594	1.20438	1.89325	1.42364	0.873338		1.04386	1.67735	0.685806	1.10725	0.763341	1.1141	1.37528	1.17586	1.40648	0.60643	0.988471	0.919296	1.97133	1.25224	1.71966	3.41319	1.39985	1.02203	1.30709	1.24841	0.991977	1.52598	0.73413	0.835066
A38	1.44975	0.484789	1.95622	0.85638	1.28158	0.680206	0.582457	1.00013	0.355379	0.451179	0.192731	0.20581	0.664142	0.389389	262.244	0.836058	1.74948	1.61852	0.95088	0.694763	1.32932	0.517894	0.802501	0.965542	1.08737	0.802777	1.01591	1.3864	0.854733	1.34225	1.61593	0.345776	1.40632	1.03838	0.774379	0.669294	1.06593	1.1271	0.671561	1.3691	1.03094	0.823113	0.657909	0.985704	0.619259	0.822136	0.566432	0.914808	0.740086
A39	1.64584	0.927111	0.788998	0.391953	2.10895	1.53912	1.10782	0.688985		0.297725	0.336178	0.419577	1.71817		0.273798	1.34378	0.642057		0.637539	0.311788	0.313667	0.675124	0.638705	0.6868	0.731611	1.2957	0.471578	0.487727	0.341008	0.506902	0.472613	0.75793			0.259938		0.535402	0.629959	0.612879	0.0924951	0.801983	0.676247	0.299497	0.698815	0.468316	1.01327	0.796953	0.677881
A40	0.419938	1.16382	1.0935	0.850724	0.735856	1.12176	0.676267	1.32481	0.547448	1.22509	0.911548	3.11025	0.997713	1.35739	13.9388	1.02164	1.649	0.658811	1.21341	1.87526	0.718256	0.911248	1.72296	1.00542	1.50466	0.596583	1.57011	1.29403	1.48198	1.22295	1.34243	1.06799	1.21375	1.52787	1.80763	1.52496	1.73355	1.25053	1.50488	0.282939	1.60477	1.69416	1.61888	1.20292	1.34911	0.815716	1.92879	0.823267	1
A41	1.16229	0.624425	0.923753	1.92454	1.23427	1.09859	2.54457	1.19455	1.06836	0.317149	0.866396	27.1676	0.971094	50.2078	14.7191	1.23309		0.554293	0.739746	0.567152	2.20189	0.296373	0.823335	2.4037	1.35255	1.66388	0.66019	0.289936	0.475908	0.321081	0.332433	0.708279		2.31486	0.481005	0.666467	0.747806	0.977476	0.548997	0.163802	0.455442	0.552067	0.352127	0.541081	0.655674	0.431777	0.838035	3.30707	0.328679
A42	3.49914	1.28039	2.75246	1.15206	4.24672	1.49582	1.59167	1.87432	0.908495	2.15626	4.10692		1.0817	0.915256	4.47728	1.5949	0.588348	0.513202	1.05864	1.11212	1.00118	1.20379	1.19856	0.506457	0.316964	1.97144	1.00474	0.790077	0.922308	0.746522	0.814299	0.745531	0.784307	0.560171	1.73183	0.959973	0.455627	0.998386	0.818974	1.90787	0.991353	0.603347	0.490473	0.962401	0.453908	0.815698	1.11567	0.912889	0.814253
A43	1.43869	1.43012	2.44826	2.26202	1.31413	0.848214	1.07225	1.57918	1.21187	0.224645	0.22321	0.377353	0.742574	3.37255	1.33614	1.00142	0.608065	0.880497	0.908621	1.16988	0.633845	1.30421	1.3252	1	0.811084	0.912112	1.0308	1.21927	1.48383	1.3352	1.32621	1.12373	1.0142	1.09529	1.38741	0.925134	0.859298	1.0279	0.884359	0.238885	1.00499	1.58415	1.15491	1.01709	1.21436	1.13583	1.21251	0.536747
A44			0.514646	0.461828	0.344799	0.313137	0.28146	0.436145	0.293798	0.186835	0.323797	1.11815	0.873305	3.24184	6.97407	0.349931	0.91706	1.43395	1.27568	1.11543	0.369341	0.550952	1.45006	1.59822	1.15923	0.647555	0.62529	0.559146	1.18696	0.636408	0.548557	1.1019	0.714172	1.6557	0.993282	1.33495	1.48212	0.797953	0.747998	0.644296	1.06292	1.70984	1.32913	1.17679	1.91983	0.925446	0.88343	0.626382
A45	1.62243	1.23147	1.45882	1.33034	1.62519	2.68541	1.30558	0.948047	1.46081	1.05353	1.09853		1.35985	3.03638	0.713884	1.01085	1.90258	1.37826	0.964934	1.44477	1.64483	1.25205	2.03653	0.711723	1.56664	1.92963	1.44374	2.15834	1.27464	2.15017	1.84743	1.40131	1.73585	0.835026	2.91963	1.81914	1.66351	1.35275	1.54178	2.5583	1.3436	1.70316	1.90742	1.29065	1.94083	1.102	2.99215	0.791576	1.48401
A46		0.591483	0.35758	0.256014	0.31096	0.653358	0.324102	0.436024	0.541564	2.39319	1.66955	1.12007	0.808123	0.418314		0.671702	0.279156	0.629033	0.723444	0.271112		0.54663	0.606182	1.33466	0.222732	0.53302	0.459864	0.564441	0.454515	0.444013	0.451893	0.141063	0.44874	0.527069	0.492005		0.343039	0.699306	0.303682	0.22516	0.372742	0.283531	0.323975	0.306479	0.375015	0.32264	0.441337	2.24919	0.29107
A47	0.744172	0.952531	1.1191	1.36935	1.1723	1.34153	1.24518	1.70557	2.4351	0.546421	0.468893		1.17432	0.824148	0.168465		0.6878	0.858817	0.68036	0.660129	0.369854	1.02043	0.748716	0.512543	0.939261	0.791188	0.447845	0.837767	0.488963	0.912154	0.940477	0.452865	0.950342	0.610317	0.716318	0.909661	0.757794	0.810065	0.361272	1.89076	0.579162	0.597312	0.669319	0.510873	0.994557	0.533353	0.456607	0.495701	0.597138
A48	1.12199	2.23364	1.08049	1.56821	1.11882	1.09622	1.49785	1.69786	1.32001	3.08297	5.29123		1.14834	0.820899	0.861071		0.693147	0.881654	1.20629	0.725385	0.635442	0.572309	1.18735	0.583926	1.37825	0.592424	0.708971	0.96331	0.670196	1.05866	0.843537	0.701323	0.824342	1.03513	0.799575	1.22089	1.81614	0.887308	0.480434	1.39047	0.889131	0.589593	0.619715	0.673317	0.640953	0.813844	1.91005	0.597504
A49	0.638885	0.59413	0.691946	0.336795	1.93087	0.95338	1.08555	1.31679	0.324029	0.0858882	0.196512	0.802848	0.85428	1.2751	1.79254	0.816225	1.24896	1.28624	0.946917	1.34687	1.3664	1.08691	0.868881	0.877822	0.922823	0.557586	0.816467	0.521746	0.7338	0.62988	0.718045	0.927672	1.00637		0.765037	0.86069	1.35524	1.25837	1.19366	0.887454	1.50971	1.17665	1.1297	1.21683	0.856729	1.09538	0.930391	0.792183	1.19262
A50	1.44987	1.29504	2.49846	2.12563	1.87066	1.54261	1.95986		1.66976	12.143	11.0393	2.77542	0.889545	1.25057		1.79394	0.854343	0.873218	0.832234	1.78195	1.98359	2.0811	1.85986	0.946926	1.55153	1.11188	1.91164	1.26516	2.11701	1.95393	1.9153	2.02809			1.7197	1.5131	0.913436	1.81931	0.813147	0.555349	0.900111	0.943585	1.03878	0.884499	0.845903	1.14681	5.1479	6.62182
A51	1.89541	1.38013	2.00272	1.5684	1.70345	1.3697	1.36479	2.4216	1.15961	0.319031	0.267971		0.913368	1.30706	0.506856	0.786826	0.724325	0.609175	0.766318	0.521327		0.764	0.933861	0.773172	0.628206	0.627183	0.854838	0.561524	0.711321	0.374116	0.334095	0.708639	0.635006	0.597365	2.21827	0.783258	0.708565	0.611042	0.512015	1.63825	0.606072	0.58896	0.633534	0.64559	0.750299	0.373335	0.695751	0.623662	0.494715
A52	2.76406	0.830546	2.91775	2.45877	3.04753	3.35361	3.54036	0.871317		0.324721	0.71925	2.49091	0.513288	2.15184	0.117299	0.41485	1.86594	1.56822	0.75971	0.774934	2.00229	0.876825	0.900811	0.752844	0.359368	0.830733	1.5693	1.44928	1.64438	0.939973	0.956552	1.62048	3.01819	0.977427	0.749722	0.514487	0.63524	1.07678	1.27409	1.32416	1.04885	0.67263	0.928436	0.629992	0.719642	2.38973	1.3388	0.58359	0.939202
A53		0.578335	0.508738	0.826852	0.403195	0.679179	0.56809	0.85721	0.80563	1.42039	0.694738	0.350821	1.19829	0.743516	14.4262	1.4179	0.673311	0.60388	0.72119	0.731664	0.465892	1.10469	0.685722	0.816231	1.34493	0.854116	0.668132	0.573832	0.425805	0.509212	0.645453		0.810173		0.294095	0.80301	0.710683	0.700696	0.430236	1.46043	0.449871	0.687237	0.550005	0.759568	0.669628	0.57715	0.975121	0.940317
A54	2.04341	3.98022	1.39021	2.49303	2.06438	2.14085	5.39754	0.865364	2.38818	0.355397	0.279045	4.32523	1.36374	0.816495	8.84297		1.15168	1.1549	1.04178	1.02489	0.789969	1.41017	0.862937	1.06228	1.7459	1.15644	1.27801	0.77147	1.28919	0.536408	0.603909	1.50507	0.641907	1.06972	0.981341	0.57592	1.15509	0.785957	0.984695	0.785386	1.0025	1.18313	1.16366	0.849486	1.26391	0.848757	0.518868	0.658084	0.959525
A55	0.57187	1.53689	1.19796	2.20006	0.504691	1.62089	1.39248	0.97221		0.270622		0.192993	1.83098	0.518055	6.39668		0.354744	0.302044	0.640279	0.186863	0.393395	0.135654	0.517451	1	0.471979	0.882843	0.305728	0.173694	0.31373	0.199301	0.270828		0.342103	0.54552	0.0526473	0.0600922	0.447712	0.722566	0.227003	0.175193	0.286201	0.197641	0.183378	0.258201	0.170011	0.310162	0.447692	0.734634
A56		0.866721	1.03586	0.859382	1.32806	1.26712	1.22453	1.1238	5.91931	18.8024	10.1816	0.901111	0.369332	1.411	1.5589	1.08712	0.999548	0.436264	0.520424	0.27769		0.26872	0.513963	1.1732	0.503742	0.880462	0.745244	0.566943	0.488435	0.353563	0.388148				0.226789		0.526543	0.648576	0.380808	0.40207	0.507936	1.02808	0.613371	0.378606	0.85594	0.668195	0.351414	3.85035
A57	0.77533	1.40094	1.42113	1.43507	1.34403	0.851367	1.31508	1.20789	0.572584	3.16736	2.18733	1.23366	1.20329		0.26616	1.2383	0.796721	1.3316	0.58055	0.638393	0.838962	0.54663	0.596343	1.15458	1.12983	0.85198	3.37028	0.71247	1.34508	0.707516	0.76612	1.25241	2.21763	1.52062	0.474159		0.608376	0.942121	0.70623	0.471558	0.727057	0.562709	0.9986	0.751042	1.18859	0.729065	0.958619	2.72265	0.814972
A58	1.68064	0.767689	2.32781	2.06354	1.77946	1.84488	2.07267	1.01412	2.99804	0.152853	0.229968		1.1889	1.07102	39.4113	0.717046	1.84999	1.50709	1.11106	1.6672	2.36264	1.04781	1.1314	0.960924	1.20224	0.934228	1.32859	1.6554	1.86283	2.32661	2.36042	1.59732	3.0907	0.927533	1.16688	0.652878	1.054	1.30503	1.50684	1.68339	1.36817	1.24674	1.48478	1.2392	0.944378	1.04875	0.985751	1.12479	1.20439
A59		0.866511	0.435299	0.546048	0.511881	0.423622	0.879213	0.326133	0.468225	1.6388	1.43912	0.0847923	1.68541	0.857756		1.37644	1.55353		1.57848	1.41016	1.55764	0.99392	1.74806	0.83467	0.801659	1.68969	1.45699	1.00014	1.48607	1.69846	1.69415	0.644958	1.43397		2.14602	1.07356	1.13433	1.18756	1.69925	0.898877	1.64181	1.31652	1.40342	1.26181	1.43496	1.22867	0.850462	1.01292	1.48
[truncated: 644 more rows]
[truncated: 125 more columns]

## Sheet: Post Imputated Data
MASTER_ID	5alpha-androstan-3alpha,17beta-diol disulfate	5alpha-androstan-3alpha,17beta-diol monosulfate (2)	5alpha-androstan-3beta,17beta-diol disulfate	5alpha-androstan-3beta,17beta-diol monosulfate (2)	androstenediol (3beta,17beta) disulfate (1)	androstenediol (3beta,17beta) disulfate (2)	androstenediol (3beta,17beta) monosulfate (1)	androstenediol (3beta,17beta) monosulfate (2)	etiocholanolone glucuronide	3-methyl catechol sulfate (1)	o-cresol sulfate	1,2,3-benzenetriol sulfate (2)	3,5-dichloro-2,6-dihydroxybenzoic acid	ethyl glucuronide	ethylparaben sulfate	cyclo(leu-pro)	N-oleoyltaurine	N-palmitoyltaurine	palmitoyl ethanolamide	(16 or 17)-methylstearate (a19:0 or i19:0)	(R)-3-hydroxybutyrylcarnitine	10-undecenoate (11:1n1)	16-hydroxypalmitate	2-hydroxyglutarate	2-hydroxyphytanate*	2S,3R-dihydroxybutyrate	3-hydroxydecanoate	3-hydroxydecanoylcarnitine	3-hydroxymyristate	3-hydroxyoctanoylcarnitine (1)	3-hydroxyoctanoylcarnitine (2)	3-hydroxyoleate*	3-hydroxyoleoylcarnitine	3-hydroxystearate	5-dodecenoate (12:1n7)	9-hydroxystearate	N-palmitoylglycine	acetylcarnitine (C2)	adrenate (22:4n6)	decadienedioic acid (C10:2-DC)**	docosadienoate (22:2n6)	docosahexaenoate (DHA; 22:6n3)	docosapentaenoate (n3 DPA; 22:5n3)	docosapentaenoate (n6 DPA; 22:5n6)	eicosapentaenoate (EPA; 20:5n3)	erucate (22:1n9)	hexadecanedioate (C16-DC)	maleate	mead acid (20:3n9)
[truncated: 702 more rows]
[truncated: 125 more columns]
